# Supplementary material for: Estimation of single-year-of-age counts of live births, fetal losses, abortions, and pregnant women for counties of Texas
Source: BMC Res Notes. 2017 May 8;10:178. doi: 10.1186/s13104-017-2496-x (PMC5422890; doi:10.1186/s13104-017-2496-x)
Supplement: Supplementary file 1 — Additional file 1. This file contains the source information of all the input files we provide. [file 13104_2017_2496_MOESM1_ESM.txt]

live_births_aggregated.csv : 
http://soupfin.tdh.state.tx.us/

total_births_texas.csv:
http://www.cdc.gov/nchs/VitalStats.htm

abortion_aggregated.csv:
http://www.dshs.state.tx.us/chs/vstat/vs10/t34.shtm

fetal_loss_rate.csv:
https://www.cdc.gov/nchs/data/nvsr/nvsr60/nvsr60_07.pdf 
and
from the file: women_nat_counts.csv

women_nat_counts.csv:
http://factfinder.census.gov/faces/nav/jsf/pages/index.xhtml 

women_tx_counts.csv:
http://factfinder.census.gov/faces/nav/jsf/pages/index.xhtml (Advanced search panel)
