# Supplementary material for: Estimation of single-year-of-age counts of live births, fetal losses, abortions, and pregnant women for counties of Texas
Source: BMC Res Notes. 2017 May 8;10:178. doi: 10.1186/s13104-017-2496-x (PMC5422890; doi:10.1186/s13104-017-2496-x)
Supplement: Supplementary file 2 — Additional file 2. This file contains a summary of all the input and output files we provide. [file 13104_2017_2496_MOESM2_ESM.txt]

total_births_texas.csv
This is the total single year of age live births in Texas, $TB_j$.
Has two columns-[Age): an age of X is the age X to X+1-eps. Births gives the total live births

live_births_aggregated.csv
This is the aggregated live births for 254 counties of Texas, $B_{ik}. Match the first and last entries with the total_births_texas.csv file.

single_year_live_births.csv
Output from code live_births.m. Gives single year live births for 254 counties of Texas. Has 49 entries for births in ages 1-2, 2-3,...49-50.


women_nat_counts.csv
This is the total national total women counts

women_tx_counts.csv
This is the total Texas women counts across all counties

fetal_loss_rate.csv
This has the national fetal loss rates and women counts (from file women_nat_counts.csv) for those ages

abortion_aggregated.csv
This is the aggregated abortions for counties in Texas, $A_k$.
