# Supplementary material for: Estimation of single-year-of-age counts of live births, fetal losses, abortions, and pregnant women for counties of Texas
Source: BMC Res Notes. 2017 May 8;10:178. doi: 10.1186/s13104-017-2496-x (PMC5422890; doi:10.1186/s13104-017-2496-x)
Supplement: Supplementary file 3 — Additional file 3. This file contains aggregated live births for the 254 counties of Texas for the year 2010. [file 13104_2017_2496_MOESM3_ESM.csv]

age\county	upto15)	[15-18)	[18-20)	[20-29)	[30-39)	[40-50)
ANDERSON	2	26	73	431	126	5
ANDREWS	0	17	26	154	34	0
ANGELINA	1	71	151	825	292	23
ARANSAS	3	14	28	160	56	4
ARCHER	0	2	10	44	21	2
ARMSTRONG	0	1	2	16	7	0
ATASCOSA	3	45	93	353	140	15
AUSTIN	0	19	28	199	97	8
BAILEY	1	9	12	84	20	0
BANDERA	0	8	18	97	46	4
BASTROP	2	33	101	553	283	32
BAYLOR	0	2	8	29	13	0
BEE	1	28	46	264	92	5
BELL	11	201	532	4120	1190	61
BEXAR	49	1318	2389	14669	7515	546
BLANCO	0	2	10	52	38	4
BORDEN	0	0	0	3	0	0
BOSQUE	0	9	20	110	43	2
BOWIE	13	65	117	804	221	12
BRAZORIA	7	145	333	2524	1704	101
BRAZOS	3	105	193	1427	705	51
BREWSTER	0	9	13	73	28	3
BRISCOE	0	3	1	11	6	1
BROOKS	0	18	21	76	22	3
BROWN	2	24	62	325	93	10
BURLESON	3	7	25	128	44	7
BURNET	0	23	40	307	138	13
CALDWELL	1	43	61	273	145	8
CALHOUN	0	17	40	191	52	3
CALLAHAN	0	10	14	99	34	2
CAMERON	37	506	835	4868	2258	141
CAMP	0	11	26	121	38	2
CARSON	0	0	4	52	9	1
CASS	0	28	35	239	55	2
CASTRO	1	9	14	76	27	2
CHAMBERS	1	8	35	258	113	6
CHEROKEE	2	35	97	456	143	14
CHILDRESS	0	6	12	59	7	1
CLAY	0	2	8	69	22	3
COCHRAN	0	4	11	41	8	1
COKE	0	0	3	16	5	0
COLEMAN	0	7	11	60	17	2
COLLIN	9	144	358	4526	5482	309
COLLINGSWORTH	1	2	11	28	6	0
COLORADO	0	14	24	164	62	6
COMAL	4	52	89	626	417	30
COMANCHE	0	14	31	96	53	0
CONCHO	0	1	5	27	3	1
COOKE	1	38	65	349	150	4
CORYELL	0	30	100	685	180	7
COTTLE	0	0	0	6	2	0
CRANE	0	4	6	35	14	0
CROCKETT	1	6	4	40	12	1
CROSBY	0	17	14	61	15	2
CULBERSON	0	3	5	15	10	0
DALLAM	0	6	15	68	29	3
DALLAS	110	2215	3847	23795	12996	904
DAWSON	1	12	32	130	25	0
DEAF SMITH	0	28	54	229	63	6
DELTA	0	6	5	39	9	1
DENTON	5	188	417	4455	4096	233
DEWITT	1	13	31	154	57	6
DICKENS	0	1	2	6	10	0
DIMMIT	2	11	22	102	31	2
DONLEY	1	1	3	24	11	0
DUVAL	0	15	33	106	24	5
EASTLAND	0	14	23	165	40	3
ECTOR	8	179	343	1520	420	19
EDWARDS	0	3	3	15	5	2
ELLIS	1	86	213	1269	577	35
EL PASO	30	828	1392	7891	3875	273
ERATH	0	26	46	340	108	9
FALLS	1	18	19	119	52	0
FANNIN	0	19	42	287	66	7
FAYETTE	0	4	12	160	83	6
FISHER	1	1	5	26	8	0
FLOYD	0	10	15	58	16	0
FOARD	0	0	1	13	1	0
FORT BEND	9	171	334	3095	3264	229
FRANKLIN	0	10	19	87	32	2
FREESTONE	0	11	39	148	42	4
FRIO	2	34	28	130	48	4
GAINES	0	21	29	180	57	8
GALVESTON	7	153	326	2289	1278	73
GARZA	0	10	7	40	19	0
GILLESPIE	0	12	20	132	74	7
GLASSCOCK	0	0	2	5	2	0
GOLIAD	0	6	8	35	26	0
GONZALES	2	28	41	191	84	7
GRAY	0	14	39	219	66	3
GRAYSON	3	66	156	970	349	12
GREGG	4	97	222	1297	426	26
GRIMES	1	16	37	193	78	4
GUADALUPE	6	69	130	796	464	23
HALE	2	56	85	358	99	8
HALL	0	1	2	25	11	1
HAMILTON	0	5	13	62	21	1
HANSFORD	0	1	3	53	24	1
HARDEMAN	0	4	2	31	14	0
HARDIN	5	17	66	439	152	3
HARRIS	161	3065	5439	37718	22159	1628
HARRISON	1	50	74	536	183	8
HARTLEY	0	2	5	42	25	1
HASKELL	0	9	6	36	8	1
HAYS	3	71	114	946	660	58
HEMPHILL	0	2	4	42	10	1
HENDERSON	4	58	138	629	188	12
HIDALGO	58	993	1715	9465	4587	287
HILL	0	23	60	292	93	4
HOCKLEY	1	18	51	232	41	0
HOOD	0	19	68	370	126	12
HOPKINS	0	24	53	320	117	7
HOUSTON	0	17	43	175	43	2
HOWARD	1	31	68	292	72	3
HUDSPETH	0	4	5	19	7	0
HUNT	1	67	127	736	257	21
HUTCHINSON	0	13	34	198	45	0
IRION	0	1	0	5	2	0
JACK	0	6	12	51	22	0
JACKSON	1	15	18	129	35	2
JASPER	0	17	46	305	87	2
JEFF DAVIS	0	0	4	11	7	1
JEFFERSON	5	155	327	2180	840	49
JIM HOGG	2	11	11	55	18	0
JIM WELLS	3	73	89	413	132	14
JOHNSON	6	105	220	1246	466	26
JONES	0	15	23	123	20	1
KARNES	0	14	27	103	38	2
KAUFMAN	1	60	130	846	416	34
KENDALL	1	11	12	148	123	10
KENEDY	0	0	3	2	1	0
KENT	1	0	0	4	0	0
KERR	3	44	65	342	123	11
KIMBLE	0	6	8	39	7	2
KING	0	0	0	2	1	0
KINNEY	0	4	6	17	3	2
KLEBERG	1	37	55	288	109	7
KNOX	0	1	4	23	10	0
LAMAR	1	29	86	394	123	15
LAMB	2	17	30	141	37	2
LAMPASAS	0	10	30	156	85	6
LA SALLE	0	8	10	46	18	3
LAVACA	1	10	20	141	81	2
LEE	0	9	18	133	59	2
LEON	0	14	25	122	30	0
LIBERTY	1	50	128	666	196	13
LIMESTONE	2	16	34	179	56	6
LIPSCOMB	1	2	6	26	9	2
LIVE OAK	0	5	10	55	22	1
LLANO	0	9	20	93	44	0
LOVING	0	0	0	0	0	0
LUBBOCK	11	248	414	2568	855	58
LYNN	0	3	11	58	16	0
MCCULLOCH	0	5	17	65	21	3
MCLENNAN	5	191	394	2075	742	55
MCMULLEN	0	1	1	4	5	0
MADISON	0	8	21	111	32	7
MARION	0	4	12	69	17	0
MARTIN	0	4	10	48	13	0
MASON	0	1	3	34	9	0
MATAGORDA	1	34	76	331	103	5
MAVERICK	3	76	97	605	261	19
MEDINA	1	34	59	325	162	10
MENARD	0	2	1	14	4	0
MIDLAND	5	119	210	1327	397	29
MILAM	2	15	35	213	70	7
MILLS	0	4	2	30	11	1
MITCHELL	0	9	14	73	20	2
MONTAGUE	0	14	26	162	42	3
MONTGOMERY	5	195	407	3196	2010	142
MOORE	0	29	59	234	77	5
MORRIS	0	14	17	114	24	1
MOTLEY	0	1	1	13	2	0
NACOGDOCHES	1	53	89	637	197	14
NAVARRO	4	41	84	422	182	9
NEWTON	0	8	14	90	15	2
NOLAN	1	24	37	126	37	4
NUECES	14	265	509	2895	1193	85
OCHILTREE	0	17	21	100	36	1
OLDHAM	0	0	1	11	7	0
ORANGE	2	60	123	703	195	10
PALO PINTO	0	26	54	271	95	2
PANOLA	2	16	32	194	57	5
PARKER	1	45	123	762	365	32
PARMER	0	15	19	108	42	4
PECOS	2	11	32	140	28	3
POLK	0	25	72	347	80	6
POTTER	7	146	291	1393	391	23
PRESIDIO	0	10	18	86	40	4
RAINS	0	10	12	74	18	2
RANDALL	0	56	104	953	378	21
REAGAN	0	3	4	23	8	1
REAL	0	3	5	26	6	0
RED RIVER	0	11	18	92	35	4
REEVES	2	14	22	114	34	4
REFUGIO	0	8	7	57	17	2
ROBERTS	0	0	0	14	3	0
ROBERTSON	0	11	30	124	49	3
ROCKWALL	1	16	47	490	410	29
RUNNELS	1	13	16	84	19	1
RUSK	1	40	64	466	133	11
SABINE	0	6	14	51	27	0
SAN AUGUSTINE	1	13	9	81	15	1
SAN JACINTO	0	17	40	173	46	2
SAN PATRICIO	3	74	135	674	239	13
SAN SABA	0	7	5	45	11	1
SCHLEICHER	0	2	4	41	9	0
SCURRY	2	17	29	177	38	3
SHACKELFORD	0	1	4	27	15	0
SHELBY	0	28	42	245	76	3
SHERMAN	0	4	3	17	8	0
SMITH	3	129	282	1779	812	42
SOMERVELL	0	4	8	57	27	3
STARR	12	125	162	833	317	20
STEPHENS	0	10	8	93	22	0
STERLING	0	1	0	3	1	0
STONEWALL	0	0	3	18	5	1
SUTTON	0	5	12	32	12	0
SWISHER	1	10	14	83	22	1
TARRANT	64	1175	2253	15795	9186	576
TAYLOR	12	111	222	1403	381	21
TERRELL	0	1	1	8	2	0
TERRY	1	19	31	121	32	6
THROCKMORTON	0	0	0	11	6	1
TITUS	3	37	78	367	142	10
TOM GREEN	3	85	173	1070	329	14
TRAVIS	44	601	1085	7841	6142	439
TRINITY	0	7	25	127	25	2
TYLER	0	10	39	150	44	0
UPSHUR	0	20	73	300	110	6
UPTON	1	3	6	25	14	0
UVALDE	4	29	45	252	110	3
VAL VERDE	4	59	89	527	228	15
VAN ZANDT	0	23	67	390	149	7
VICTORIA	2	90	169	813	320	22
WALKER	2	26	55	401	142	8
WALLER	0	16	59	343	149	14
WARD	0	12	12	93	31	0
WASHINGTON	1	25	34	249	102	4
WEBB	35	409	619	3131	1668	86
WHARTON	1	29	79	404	146	6
WHEELER	1	4	11	40	13	1
WICHITA	5	91	204	1220	391	14
WILBARGER	1	12	31	139	32	1
WILLACY	2	24	40	219	96	6
WILLIAMSON	1	141	287	2797	2452	146
WILSON	2	17	34	278	135	10
WINKLER	0	3	7	82	16	2
WISE	1	21	81	474	175	12
WOOD	1	23	58	271	80	4
YOAKUM	0	10	14	70	30	0
YOUNG	2	11	31	175	45	1
ZAPATA	3	43	37	172	53	3
ZAVALA	1	20	31	135	39	3
