# Supplementary material for: Estimation of single-year-of-age counts of live births, fetal losses, abortions, and pregnant women for counties of Texas
Source: BMC Res Notes. 2017 May 8;10:178. doi: 10.1186/s13104-017-2496-x (PMC5422890; doi:10.1186/s13104-017-2496-x)
Supplement: Supplementary file 4 — Additional file 4. This file contains single-year-of-age live births for the entire state of Texas. [file 13104_2017_2496_MOESM4_ESM.csv]

[Age)	Live births
13	107
14	591
15	2060
16	5100
17	8867
18	13474
19	18250
20	19699
21	20231
22	20415
23	20403
24	20394
25	21011
26	21045
27	21496
28	21540
29	21056
30	20275
31	18149
32	16594
33	14581
34	12855
35	11361
36	9240
37	7364
38	6172
39	4970
40	3379
41	2238
42	1364
43	851
44	440
45	237
46	120
47	82
48	36
49	12
50	52
