# Supplementary material for: Estimation of single-year-of-age counts of live births, fetal losses, abortions, and pregnant women for counties of Texas
Source: BMC Res Notes. 2017 May 8;10:178. doi: 10.1186/s13104-017-2496-x (PMC5422890; doi:10.1186/s13104-017-2496-x)
Supplement: Supplementary file 5 — Additional file 5. This file contains our estimated single-year-of-age live births for the 254 counties of Texas for the year 2010. [file 13104_2017_2496_MOESM5_ESM.csv]

age\county	1	2	3	4	5	6	7	8	9	10	11	12	13	14	15	16	17	18	19	20	21	22	23	24	25	26	27	28	29	30	31	32	33	34	35	36	37	38	39	40	41	42	43	44	45	46	47	48	49
ANDERSON	0	0	0	0	0	0	0	0	0	0	0.061318	0.4	1.0684	2.7231	5.6	11.74	19.8	27.323	34.082	39.694	41.977	42.059	42.605	42.943	43.393	43.866	44.141	39.607	34.618	29.119	23.184	17.093	15.245	13.398	11.485	9.7416	8.107	6.1376	4.4776	3.1068	1.9245	0.9444	0.58568	0.34387	0.19751	0.10446	0.0556	0.024736	0.0068501
ANDREWS	0	0	0	0	0	0	0	0	0	0	0	0	0.43701	1.5189	3.4	5.6086	8.6	11.09	13.014	14.166	14.989	15.028	15.223	15.344	15.505	15.674	15.772	13.784	11.672	9.4067	7.0219	4.6124	4.1138	3.6154	3.0991	2.6287	2.1876	1.5521	1.0352	0.62327	0.27802	0	0	0	0	0	0	0	0
ANGELINA	0	0	0	0	0	0	0	0	0	0	0.030659	0.2	2.0252	6.5438	14.4	27.196	44.4	58.255	69.84	78.234	81.648	80.508	81.552	82.2	83.06	83.965	84.492	77.508	69.476	60.337	50.197	39.612	35.33	31.05	26.616	22.576	18.788	15.104	11.841	9.019	6.5008	4.3442	2.6941	1.5818	0.90855	0.48053	0.25576	0.11379	0.03151
ARANSAS	0	0	0	0	0	0	0	0	0	0	0.091977	0.6	0.95989	1.8509	3.4	5.6865	8.4	11.081	13.313	14.916	15.687	15.614	15.816	15.942	16.109	16.284	16.386	15.011	13.434	11.645	9.663	7.5969	6.7756	5.9548	5.1044	4.3296	3.6031	2.865	2.2181	1.6642	1.1732	0.75552	0.46855	0.2751	0.15801	0.083571	0.04448	0.019789	0.0054801
ARCHER	0	0	0	0	0	0	0	0	0	0	0	0	0.051413	0.1787	0.4	1.2495	2.4	3.1849	3.9164	4.5618	4.5785	4.2937	4.3494	4.384	4.4299	4.4782	4.5063	4.3148	4.0484	3.7092	3.2986	2.8488	2.5408	2.233	1.9141	1.6236	1.3512	1.1129	0.89591	0.70377	0.52938	0.37776	0.23427	0.13755	0.079004	0.041786	0.02224	0.0098946	0.00274
ARMSTRONG	0	0	0	0	0	0	0	0	0	0	0	0	0.025707	0.089349	0.2	0.36989	0.6	0.87839	1.1271	1.3316	1.4766	1.5614	1.5816	1.5942	1.6109	1.6284	1.6386	1.5478	1.4319	1.2912	1.1266	0.94961	0.84695	0.74435	0.63805	0.5412	0.45039	0.31955	0.21313	0.12832	0.057239	0	0	0	0	0	0	0	0
ATASCOSA	0	0	0	0	0	0	0	0	0	0	0.091977	0.6	1.7568	4.6207	9.6	17.408	27.6	33.152	37.179	39.153	38.202	34.448	34.894	35.172	35.54	35.927	36.152	33.667	30.679	27.18	23.203	18.992	16.939	14.887	12.761	10.824	9.0078	7.5483	6.1865	4.9574	3.8273	2.8332	1.757	1.0316	0.59253	0.31339	0.1668	0.074209	0.02055
AUSTIN	0	0	0	0	0	0	0	0	0	0	0	0	0.48843	1.6976	3.8	6.1785	9.4	12.694	15.369	17.186	18.725	19.419	19.671	19.828	20.035	20.253	20.381	19.582	18.438	16.959	15.15	13.159	11.736	10.315	8.8415	7.4995	6.2411	5.0452	3.9794	3.0534	2.2238	1.511	0.93709	0.5502	0.31602	0.16714	0.08896	0.039578	0.01096
BAILEY	0	0	0	0	0	0	0	0	0	0	0.030659	0.2	0.43136	1.0041	2	2.9887	4.2	5.5652	6.632	7.2907	7.925	8.1971	8.3035	8.3694	8.4571	8.5492	8.6029	7.5672	6.4587	5.2626	3.9967	2.7132	2.4199	2.1267	1.823	1.5463	1.2868	0.91299	0.60895	0.36663	0.16354	0	0	0	0	0	0	0	0
BANDERA	0	0	0	0	0	0	0	0	0	0	0	0	0.20565	0.71479	1.6	3.129	5.2	6.838	8.2222	9.2476	9.6281	9.4657	9.5885	9.6647	9.7659	9.8723	9.9343	9.5023	8.9063	8.1504	7.238	6.2403	5.5657	4.8914	4.1929	3.5565	2.9597	2.4085	1.9136	1.4809	1.0915	0.75552	0.46855	0.2751	0.15801	0.083571	0.04448	0.019789	0.0054801
BASTROP	0	0	0	0	0	0	0	0	0	0	0.061318	0.4	1.2483	3.3485	7	15.518	26.8	36.462	45.156	52.397	54.704	53.965	54.665	55.099	55.676	56.282	56.635	54.865	52.087	48.344	43.64	38.391	34.241	30.093	25.795	21.88	18.209	15.388	12.721	10.289	8.0367	6.0442	3.7484	2.2008	1.2641	0.66857	0.35584	0.15831	0.043841
BAYLOR	0	0	0	0	0	0	0	0	0	0	0	0	0.051413	0.1787	0.4	1.0796	2	2.4998	2.9385	3.2885	3.1798	2.83	2.8667	2.8895	2.9197	2.9515	2.97	2.8158	2.6151	2.3686	2.0778	1.7636	1.5729	1.3824	1.1849	1.0051	0.83644	0.59344	0.39581	0.23831	0.1063	0	0	0	0	0	0	0	0
BEE	0	0	0	0	0	0	0	0	0	0	0.030659	0.2	0.91979	2.7018	5.8	9.6768	14.8	19.098	22.469	24.571	25.86	25.762	26.097	26.304	26.579	26.869	27.038	24.755	22.141	19.178	15.898	12.481	11.131	9.7828	8.3857	7.1129	5.9194	4.5855	3.4424	2.4835	1.6464	0.9444	0.58568	0.34387	0.19751	0.10446	0.0556	0.024736	0.0068501
BELL	0	0	0	0	0	0	0	0	0	0	0.33725	2.2	7.367	20.159	42.4	87.254	146.6	219.74	287.37	346.28	382.19	402.05	407.27	410.5	414.8	419.32	421.95	378.12	330	277.04	219.97	161.43	143.98	126.54	108.47	92.004	76.566	59.029	44.056	31.538	20.639	11.522	7.1453	4.1953	2.4096	1.2745	0.67832	0.30178	0.083571
BEXAR	0	0	0	0	0	0	0	0	0	0	1.5023	9.8	43.681	127.56	273.4	474.83	741.4	986.32	1188.8	1331.9	1417.7	1431.5	1450	1461.6	1476.9	1493	1502.3	1455.6	1382.2	1283.1	1158.5	1019.5	909.26	799.11	684.99	581.02	483.53	385.18	298.84	224.79	159.09	103.13	63.957	37.551	21.568	11.407	6.0715	2.7012	0.74803
BLANCO	0	0	0	0	0	0	0	0	0	0	0	0	0.051413	0.1787	0.4	1.2495	2.4	3.3369	4.2246	5.0276	5.2018	5.0744	5.1402	5.1811	5.2353	5.2924	5.3256	5.539	5.6178	5.5768	5.4077	5.155	4.5977	4.0407	3.4637	2.9379	2.445	2.0433	1.67	1.3342	1.0261	0.75552	0.46855	0.2751	0.15801	0.083571	0.04448	0.019789	0.0054801
BORDEN	0	0	0	0	0	0	0	0	0	0	0	0	0	0	0	0	0	0.057019	0.11558	0.17467	0.23372	0.29276	0.29655	0.29891	0.30204	0.30533	0.30724	0.24643	0.18551	0.12329	0.060947	0	0	0	0	0	0	0	0	0	0	0	0	0	0	0	0	0	0
BOSQUE	0	0	0	0	0	0	0	0	0	0	0	0	0.23136	0.80414	1.8	3.4989	5.8	7.6593	9.2337	10.405	10.871	10.734	10.874	10.96	11.075	11.195	11.266	10.47	9.5205	8.4131	7.1586	5.8333	5.2027	4.5724	3.9194	3.3245	2.7667	2.1172	1.5657	1.1071	0.70928	0.37776	0.23427	0.13755	0.079004	0.041786	0.02224	0.0098946	0.00274
BOWIE	0	0	0	0	0	0	0	0	0	0	0.39857	2.6	4.2709	8.4077	15.6	25.14	36.4	50.01	61.567	70.211	76.1	78.458	79.476	80.108	80.946	81.828	82.342	73.415	63.689	53.048	41.64	29.981	26.739	23.5	20.144	17.086	14.219	11.014	8.2679	5.9641	3.9531	2.2666	1.4056	0.8253	0.47403	0.25071	0.13344	0.059368	0.01644
BRAZORIA	0	0	0	0	0	0	0	0	0	0	0.21461	1.4	5.1275	14.356	30.4	58.472	95.6	139.84	179.88	213.55	234.95	246.3	249.5	251.48	254.11	256.88	258.5	264.17	263.8	257.98	246.4	231.16	206.17	181.19	155.32	131.74	109.64	85.579	64.836	47.337	31.996	19.077	11.831	6.9463	3.9897	2.1102	1.1231	0.49968	0.13837
BRAZOS	0	0	0	0	0	0	0	0	0	0	0.091977	0.6	3.2992	9.9817	21.6	37.902	59.6	84.023	105.19	121.68	133.38	139.25	141.06	142.18	143.67	145.23	146.15	140.74	132.81	122.46	109.72	95.639	85.3	74.966	64.26	54.507	45.361	36.118	28.006	21.053	14.885	9.6329	5.974	3.5075	2.0146	1.0655	0.56712	0.25231	0.069871
BREWSTER	0	0	0	0	0	0	0	0	0	0	0	0	0.23136	0.80414	1.8	2.9043	4.4	5.5561	6.4082	6.8503	7.183	7.1237	7.2161	7.2734	7.3496	7.4297	7.4763	6.9304	6.2843	5.5347	4.6893	3.7984	3.3878	2.9774	2.5522	2.1648	1.8016	1.5097	1.2373	0.99149	0.76545	0.56664	0.35141	0.20632	0.11851	0.062678	0.03336	0.014842	0.0041101
BRISCOE	0	0	0	0	0	0	0	0	0	0	0	0	0.07712	0.26805	0.6	0.68495	0.8	0.93195	0.95574	0.84045	0.97205	1.0734	1.0874	1.096	1.1075	1.1195	1.1266	1.1037	1.0595	0.99519	0.91052	0.81395	0.72596	0.63801	0.5469	0.46389	0.38605	0.35105	0.31094	0.26939	0.22789	0.18888	0.11714	0.068775	0.039502	0.020893	0.01112	0.0049473	0.00137
BROOKS	0	0	0	0	0	0	0	0	0	0	0	0	0.46272	1.6083	3.6	5.3838	7.8	8.7818	9.1197	8.6249	8.3372	7.4165	7.5127	7.5724	7.6516	7.735	7.7835	6.9767	6.0905	5.1149	4.0632	2.9845	2.6618	2.3394	2.0053	1.7009	1.4155	1.2358	1.0546	0.8815	0.71639	0.56664	0.35141	0.20632	0.11851	0.062678	0.03336	0.014842	0.0041101
BROWN	0	0	0	0	0	0	0	0	0	0	0.061318	0.4	1.017	2.5444	5.2	10.405	17.2	22.76	27.576	31.322	32.454	31.715	32.127	32.382	32.721	33.077	33.285	29.799	25.977	21.775	17.252	12.616	11.252	9.8892	8.4769	7.1902	5.9837	5.017	4.1142	3.2989	2.5488	1.8888	1.1714	0.68775	0.39502	0.20893	0.1112	0.049473	0.0137
BURLESON	0	0	0	0	0	0	0	0	0	0	0.091977	0.6	0.77995	1.2254	2	4.0317	6.4	8.6529	10.706	12.453	12.849	12.491	12.653	12.753	12.887	13.027	13.109	11.982	10.697	9.2434	7.6388	5.969	5.3237	4.6787	4.0106	3.4018	2.831	2.5487	2.2375	1.9224	1.6116	1.3222	0.81996	0.48142	0.27652	0.14625	0.07784	0.034631	0.0095901
BURNET	0	0	0	0	0	0	0	0	0	0	0	0	0.59125	2.055	4.6	7.9978	12.6	17.844	22.372	25.874	28.52	29.959	30.347	30.588	30.909	31.245	31.441	29.821	27.708	25.109	22.039	18.721	16.697	14.674	12.579	10.669	8.8791	7.3026	5.8691	4.602	3.4533	2.4554	1.5228	0.89407	0.51353	0.27161	0.14456	0.064315	0.01781
CALDWELL	0	0	0	0	0	0	0	0	0	0	0.030659	0.2	1.3054	4.042	8.8	13.951	20.8	24.883	27.476	28.095	28.287	26.641	26.986	27.201	27.485	27.785	27.959	27.262	26.048	24.345	22.15	19.671	17.544	15.419	13.217	11.211	9.3295	7.2364	5.4409	3.9333	2.6163	1.511	0.93709	0.5502	0.31602	0.16714	0.08896	0.039578	0.01096
CALHOUN	0	0	0	0	0	0	0	0	0	0	0	0	0.43701	1.5189	3.4	6.7978	11.4	14.593	17.239	19.121	19.483	18.639	18.881	19.031	19.23	19.439	19.561	17.424	15.098	12.557	9.8347	7.0542	6.2916	5.5294	4.7398	4.0203	3.3458	2.6052	1.968	1.4314	0.9617	0.56664	0.35141	0.20632	0.11851	0.062678	0.03336	0.014842	0.0041101
CALLAHAN	0	0	0	0	0	0	0	0	0	0	0	0	0.25707	0.89349	2	3.1892	4.8	6.4245	7.7206	8.5641	9.3237	9.6609	9.7862	9.864	9.9672	10.076	10.139	9.2663	8.2714	7.1464	5.9045	4.6124	4.1138	3.6154	3.0991	2.6287	2.1876	1.7064	1.2917	0.94208	0.63568	0.37776	0.23427	0.13755	0.079004	0.041786	0.02224	0.0098946	0.00274
CAMERON	0	0	0	0	0	0	0	0	0	0	1.1344	7.4	20.408	52.611	108.6	178.39	268.2	347.71	410.53	450.43	475.33	475.04	481.21	485.03	490.11	495.45	498.56	475.19	443.77	404.46	357.46	306.32	273.2	240.1	205.82	174.58	145.28	113.96	86.834	63.868	43.679	26.632	16.516	9.6973	5.5698	2.9459	1.5679	0.69757	0.19317
CAMP	0	0	0	0	0	0	0	0	0	0	0	0	0.28277	0.98284	2.2	4.4086	7.4	9.417	11.079	12.245	12.418	11.808	11.961	12.056	12.182	12.315	12.392	11.207	9.8847	8.4126	6.8095	5.155	4.5977	4.0407	3.4637	2.9379	2.445	1.889	1.4135	1.0154	0.66839	0.37776	0.23427	0.13755	0.079004	0.041786	0.02224	0.0098946	0.00274
CARSON	0	0	0	0	0	0	0	0	0	0	0	0	0	0	0	0.33978	0.8	1.7883	2.8033	3.8276	4.5114	5.0744	5.1402	5.1811	5.2353	5.2924	5.3256	4.5717	3.7845	2.9518	2.087	1.2209	1.0889	0.95702	0.82034	0.69583	0.57907	0.488	0.40228	0.32439	0.25243	0.18888	0.11714	0.068775	0.039502	0.020893	0.01112	0.0049473	0.00137
CASS	0	0	0	0	0	0	0	0	0	0	0	0	0.71979	2.5018	5.6	8.5731	12.6	16.423	19.306	20.915	22.647	23.323	23.625	23.813	24.062	24.325	24.477	21.467	18.256	14.801	11.153	7.4612	6.6546	5.8484	5.0132	4.2523	3.5388	2.665	1.9311	1.327	0.8074	0.37776	0.23427	0.13755	0.079004	0.041786	0.02224	0.0098946	0.00274
CASTRO	0	0	0	0	0	0	0	0	0	0	0.030659	0.2	0.43136	1.0041	2	3.1586	4.6	5.8131	6.7238	7.2249	7.5318	7.4165	7.5127	7.5724	7.6516	7.735	7.7835	7.1435	6.4066	5.5675	4.6357	3.6628	3.2668	2.871	2.461	2.0875	1.7372	1.3868	1.0786	0.81376	0.57844	0.37776	0.23427	0.13755	0.079004	0.041786	0.02224	0.0098946	0.00274
CHAMBERS	0	0	0	0	0	0	0	0	0	0	0.030659	0.2	0.40565	0.91479	1.8	4.7424	8.6	13.298	17.825	22.021	24.127	25.177	25.504	25.706	25.975	26.258	26.423	24.962	23.098	20.832	18.181	15.329	13.672	12.016	10.3	8.7365	7.2706	5.6213	4.2101	3.0279	1.997	1.1333	0.70282	0.41265	0.23701	0.12536	0.06672	0.029684	0.0082201
CHEROKEE	0	0	0	0	0	0	0	0	0	0	0.061318	0.4	1.2997	3.5272	7.4	15.578	26.4	34.167	40.841	45.95	46.686	44.499	45.076	45.434	45.91	46.41	46.701	42.227	37.238	31.685	25.639	19.399	17.302	15.206	13.034	11.056	9.2008	7.608	6.1496	4.853	3.673	2.6443	1.6399	0.96285	0.55303	0.2925	0.15568	0.069262	0.01918
CHILDRESS	0	0	0	0	0	0	0	0	0	0	0	0	0.15424	0.5361	1.2	2.2193	3.6	4.5671	5.3369	5.8351	5.9772	5.7575	5.8322	5.8785	5.9401	6.0048	6.0425	5.0799	4.091	3.0584	2.0002	0.94961	0.84695	0.74435	0.63805	0.5412	0.45039	0.3967	0.34139	0.28772	0.23607	0.18888	0.11714	0.068775	0.039502	0.020893	0.01112	0.0049473	0.00137
CLAY	0	0	0	0	0	0	0	0	0	0	0	0	0.051413	0.1787	0.4	1.0796	2	3.26	4.4796	5.6174	6.2961	6.7334	6.8207	6.8749	6.9469	7.0226	7.0666	6.4017	5.6576	4.8272	3.921	2.9845	2.6618	2.3394	2.0053	1.7009	1.4155	1.2358	1.0546	0.8815	0.71639	0.56664	0.35141	0.20632	0.11851	0.062678	0.03336	0.014842	0.0041101
COCHRAN	0	0	0	0	0	0	0	0	0	0	0	0	0.10283	0.3574	0.8	1.7344	3	3.6764	4.2222	4.5871	4.4598	4.001	4.0529	4.0851	4.1278	4.1728	4.199	3.6347	3.0411	2.4092	1.749	1.0853	0.96794	0.85068	0.72919	0.61851	0.51473	0.44235	0.37183	0.30605	0.24425	0.18888	0.11714	0.068775	0.039502	0.020893	0.01112	0.0049473	0.00137
COKE	0	0	0	0	0	0	0	0	0	0	0	0	0	0	0	0.25484	0.6	0.9041	1.2164	1.5316	1.5917	1.5614	1.5816	1.5942	1.6109	1.6284	1.6386	1.4811	1.3055	1.1102	0.89759	0.67829	0.60496	0.53168	0.45575	0.38657	0.32171	0.22825	0.15224	0.091658	0.040885	0	0	0	0	0	0	0	0
COLEMAN	0	0	0	0	0	0	0	0	0	0	0	0	0.17995	0.62544	1.4	2.3344	3.6	4.5604	5.2861	5.6934	5.9401	5.8551	5.9311	5.9782	6.0408	6.1066	6.1449	5.4957	4.785	4.0047	3.1656	2.3062	2.0569	1.8077	1.5495	1.3143	1.0938	0.93035	0.77412	0.63044	0.49667	0.37776	0.23427	0.13755	0.079004	0.041786	0.02224	0.0098946	0.00274
COLLIN	0	0	0	0	0	0	0	0	0	0	0.27593	1.8	5.5018	14.666	30.6	60.734	100.4	182.72	261.9	335.12	393.8	441.67	447.4	450.95	455.67	460.64	463.53	554.65	626.44	682.24	719.69	743.68	663.28	582.93	499.68	423.84	352.72	274.09	206.54	149.75	100.09	58.364	36.195	21.251	12.206	6.4559	3.4361	1.5287	0.42334
COLLINGSWORTH	0	0	0	0	0	0	0	0	0	0	0.030659	0.2	0.25141	0.3787	0.6	1.5037	2.6	3.0808	3.5	3.8302	3.447	2.7324	2.7678	2.7898	2.819	2.8497	2.8676	2.5001	2.1108	1.6939	1.2559	0.81395	0.72596	0.63801	0.5469	0.46389	0.38605	0.2739	0.18268	0.10999	0.049062	0	0	0	0	0	0	0	0
COLORADO	0	0	0	0	0	0	0	0	0	0	0	0	0.35989	1.2509	2.8	4.8387	7.6	10.357	12.667	14.349	15.538	16.004	16.212	16.34	16.511	16.691	16.796	15.54	14.061	12.352	10.431	8.4108	7.5016	6.5928	5.6513	4.7935	3.9892	3.2932	2.6573	2.093	1.58	1.1333	0.70282	0.41265	0.23701	0.12536	0.06672	0.029684	0.0082201
COMAL	0	0	0	0	0	0	0	0	0	0	0.12264	0.8	2.1367	5.4462	11.2	18.637	28.2	38.761	47.671	54.247	59.01	61.088	61.881	62.372	63.025	63.712	64.112	65.332	65.072	63.474	60.468	56.57	50.454	44.342	38.009	32.24	26.83	21.35	16.544	12.426	8.7748	5.6664	3.5141	2.0632	1.1851	0.62678	0.3336	0.14842	0.041101
COMANCHE	0	0	0	0	0	0	0	0	0	0	0	0	0.35989	1.2509	2.8	5.4333	9	10.465	11.448	11.789	11.046	9.3682	9.4897	9.5651	9.6652	9.7705	9.8318	9.6537	9.287	8.7429	8.0193	7.1899	6.4126	5.6358	4.8309	4.0977	3.4101	2.4194	1.6137	0.97157	0.43338	0	0	0	0	0	0	0	0
CONCHO	0	0	0	0	0	0	0	0	0	0	0	0	0.025707	0.089349	0.2	0.62473	1.2	1.6875	2.1508	2.572	2.6788	2.6348	2.669	2.6902	2.7183	2.748	2.7652	2.3179	1.8593	1.3812	0.89204	0.40698	0.36298	0.31901	0.27345	0.23194	0.19302	0.2141	0.2196	0.2144	0.20336	0.18888	0.11714	0.068775	0.039502	0.020893	0.01112	0.0049473	0.00137
COOKE	0	0	0	0	0	0	0	0	0	0	0.030659	0.2	1.1769	3.5953	7.8	13.291	20.6	26.256	30.65	33.32	34.669	34.057	34.499	34.773	35.137	35.52	35.743	33.672	31.064	27.921	24.266	20.349	18.149	15.95	13.672	11.597	9.6512	7.156	5.0801	3.3873	1.9419	0.75552	0.46855	0.2751	0.15801	0.083571	0.04448	0.019789	0.0054801
CORYELL	0	0	0	0	0	0	0	0	0	0	0	0	0.7712	2.6805	6	14.495	26	38.248	49.71	59.883	64.873	66.846	67.713	68.251	68.965	69.717	70.154	62.272	53.738	44.446	34.528	24.419	21.779	19.14	16.407	13.917	11.581	8.757	6.3783	4.4155	2.7237	1.3222	0.81996	0.48142	0.27652	0.14625	0.07784	0.034631	0.0095901
COTTLE	0	0	0	0	0	0	0	0	0	0	0	0	0	0	0	0	0	0.11404	0.23115	0.34934	0.46745	0.58551	0.59311	0.59782	0.60408	0.61066	0.61449	0.55957	0.49746	0.42763	0.35091	0.27132	0.24199	0.21267	0.1823	0.15463	0.12868	0.091299	0.060895	0.036663	0.016354	0	0	0	0	0	0	0	0
CRANE	0	0	0	0	0	0	0	0	0	0	0	0	0.10283	0.3574	0.8	1.3097	2	2.5624	2.991	3.2378	3.4171	3.4155	3.4598	3.4873	3.5238	3.5622	3.5845	3.342	3.0494	2.7057	2.3142	1.8992	1.6939	1.4887	1.2761	1.0824	0.90078	0.63909	0.42626	0.25664	0.11448	0	0	0	0	0	0	0	0
CROCKETT	0	0	0	0	0	0	0	0	0	0	0.030659	0.2	0.35424	0.7361	1.4	1.7091	2	2.606	3.0049	3.1289	3.5765	3.9034	3.954	3.9855	4.0272	4.0711	4.0966	3.686	3.2321	2.7301	2.1867	1.6279	1.4519	1.276	1.0938	0.92777	0.7721	0.62495	0.49362	0.37938	0.27696	0.18888	0.11714	0.068775	0.039502	0.020893	0.01112	0.0049473	0.00137
CROSBY	0	0	0	0	0	0	0	0	0	0	0	0	0.43701	1.5189	3.4	4.5892	6.2	6.9224	7.0311	6.3516	6.3632	5.9527	6.0299	6.0778	6.1414	6.2084	6.2473	5.5111	4.7204	3.8648	2.9569	2.0349	1.8149	1.595	1.3672	1.1597	0.96512	0.83905	0.71322	0.59378	0.48032	0.37776	0.23427	0.13755	0.079004	0.041786	0.02224	0.0098946	0.00274
CULBERSON	0	0	0	0	0	0	0	0	0	0	0	0	0.07712	0.26805	0.6	1.0247	1.6	1.808	1.9098	1.8733	1.7439	1.4638	1.4828	1.4945	1.5102	1.5266	1.5362	1.5657	1.5597	1.5217	1.4498	1.3566	1.2099	1.0634	0.91149	0.77314	0.64341	0.4565	0.30447	0.18332	0.08177	0	0	0	0	0	0	0	0
DALLAM	0	0	0	0	0	0	0	0	0	0	0	0	0.15424	0.5361	1.2	2.4742	4.2	5.3382	6.2837	6.9591	7.0236	6.6358	6.7219	6.7753	6.8462	6.9208	6.9642	6.5531	6.0383	5.4197	4.7022	3.9341	3.5088	3.0837	2.6433	2.2421	1.8659	1.5553	1.2677	1.0098	0.77363	0.56664	0.35141	0.20632	0.11851	0.062678	0.03336	0.014842	0.0041101
DALLAS	0	0	0	0	0	0	0	0	0	0	3.3725	22	78.94	219.91	465	788.41	1212.4	1607.7	1931.2	2154.8	2296.4	2322	2352.2	2370.8	2395.7	2421.8	2437	2388.1	2293	2154.3	1971.6	1763	1572.4	1381.9	1184.6	1004.8	836.18	663.01	511.64	382.34	267.93	170.75	105.89	62.173	35.71	18.887	10.052	4.4724	1.2385
DAWSON	0	0	0	0	0	0	0	0	0	0	0.030659	0.2	0.50848	1.2722	2.6	5.2876	8.8	10.962	12.736	13.969	13.81	12.686	12.851	12.953	13.088	13.231	13.314	11.513	9.6194	7.6057	5.5037	3.3915	3.0248	2.6584	2.2787	1.9329	1.6085	1.1412	0.76118	0.45829	0.20442	0	0	0	0	0	0	0	0
DEAF SMITH	0	0	0	0	0	0	0	0	0	0	0	0	0.71979	2.5018	5.6	10.187	16.4	20.033	22.721	24.133	24.054	22.347	22.637	22.817	23.056	23.307	23.453	20.912	18.144	15.114	11.866	8.5465	7.6225	6.6991	5.7424	4.8708	4.0535	3.3388	2.6877	2.1113	1.5881	1.1333	0.70282	0.41265	0.23701	0.12536	0.06672	0.029684	0.0082201
DELTA	0	0	0	0	0	0	0	0	0	0	0	0	0.15424	0.5361	1.2	1.6247	2.2	2.787	3.1664	3.2707	3.6137	3.8058	3.8552	3.8858	3.9265	3.9693	3.9942	3.5038	2.9806	2.4175	1.8229	1.2209	1.0889	0.95702	0.82034	0.69583	0.57907	0.488	0.40228	0.32439	0.25243	0.18888	0.11714	0.068775	0.039502	0.020893	0.01112	0.0049473	0.00137
DENTON	0	0	0	0	0	0	0	0	0	0	0.1533	1	5.8328	17.798	38.6	73.869	121	200.84	275.83	342.78	395.06	434.74	440.38	443.88	448.53	453.41	456.26	502.58	534.43	553.86	559.53	555.66	495.59	435.55	373.35	316.68	263.54	204.96	154.6	112.23	75.161	44.009	27.293	16.025	9.204	4.868	2.591	1.1527	0.31921
DEWITT	0	0	0	0	0	0	0	0	0	0	0.030659	0.2	0.53419	1.3615	2.8	5.4026	8.8	11.393	13.571	15.166	15.565	15.028	15.223	15.344	15.505	15.674	15.772	14.551	13.126	11.489	9.6556	7.7325	6.8966	6.0611	5.1955	4.4069	3.6675	3.065	2.505	2.0013	1.5391	1.1333	0.70282	0.41265	0.23701	0.12536	0.06672	0.029684	0.0082201
DICKENS	0	0	0	0	0	0	0	0	0	0	0	0	0.025707	0.089349	0.2	0.36989	0.6	0.68833	0.74181	0.74934	0.69756	0.58551	0.59311	0.59782	0.60408	0.61066	0.61449	0.82643	1.0032	1.1518	1.267	1.3566	1.2099	1.0634	0.91149	0.77314	0.64341	0.4565	0.30447	0.18332	0.08177	0	0	0	0	0	0	0	0
DIMMIT	0	0	0	0	0	0	0	0	0	0	0.061318	0.4	0.68277	1.3828	2.6	4.4075	6.6	8.2559	9.5468	10.339	10.478	9.9537	10.083	10.163	10.269	10.381	10.446	9.4127	8.2672	6.9981	5.622	4.2054	3.7508	3.2964	2.8256	2.3967	1.9946	1.5694	1.2004	0.88708	0.61115	0.37776	0.23427	0.13755	0.079004	0.041786	0.02224	0.0098946	0.00274
DONLEY	0	0	0	0	0	0	0	0	0	0	0.030659	0.2	0.22571	0.28935	0.4	0.62418	0.8	1.2304	1.6353	1.9973	2.215	2.342	2.3724	2.3913	2.4163	2.4426	2.458	2.3384	2.1795	1.9821	1.7472	1.4922	1.3309	1.1697	1.0026	0.85046	0.70775	0.50214	0.33492	0.20165	0.089947	0	0	0	0	0	0	0	0
DUVAL	0	0	0	0	0	0	0	0	0	0	0	0	0.3856	1.3402	3	5.8032	9.6	11.229	12.343	12.772	12.055	10.344	10.478	10.561	10.672	10.788	10.856	9.5077	8.0721	6.5288	4.9017	3.2558	2.9038	2.552	2.1876	1.8555	1.5442	1.4814	1.372	1.237	1.0904	0.9444	0.58568	0.34387	0.19751	0.10446	0.0556	0.024736	0.0068501
EASTLAND	0	0	0	0	0	0	0	0	0	0	0	0	0.35989	1.2509	2.8	4.7537	7.4	10.176	12.506	14.207	15.501	16.102	16.31	16.44	16.612	16.793	16.898	14.888	12.732	10.402	7.9324	5.4263	4.8397	4.2534	3.646	3.0926	2.5737	2.0574	1.6027	1.2115	0.86358	0.56664	0.35141	0.20632	0.11851	0.062678	0.03336	0.014842	0.0041101
ECTOR	0	0	0	0	0	0	0	0	0	0	0.24527	1.6	6.2015	17.594	37.4	66.291	104.4	128.69	146.97	157.1	157.88	148.33	150.25	151.45	153.03	154.7	155.67	138.87	120.55	100.49	78.973	56.977	50.817	44.661	38.283	32.472	27.023	20.639	15.225	10.728	6.8322	3.5887	2.2256	1.3067	0.75054	0.39696	0.21128	0.093999	0.02603
EDWARDS	0	0	0	0	0	0	0	0	0	0	0	0	0.07712	0.26805	0.6	0.85484	1.2	1.408	1.5098	1.4733	1.5138	1.4638	1.4828	1.4945	1.5102	1.5266	1.5362	1.3989	1.2437	1.0691	0.87728	0.67829	0.60496	0.53168	0.45575	0.38657	0.32171	0.38256	0.40875	0.41046	0.39855	0.37776	0.23427	0.13755	0.079004	0.041786	0.02224	0.0098946	0.00274
ELLIS	0	0	0	0	0	0	0	0	0	0	0.030659	0.2	2.4108	7.884	17.4	35.463	59.8	81.708	101.01	116.48	123.37	123.84	125.44	126.44	127.76	129.15	129.96	123.49	114.95	104.38	91.852	78.275	69.813	61.355	52.593	44.61	37.125	29.04	22.057	16.156	10.977	6.6108	4.0998	2.4071	1.3826	0.73125	0.3892	0.17316	0.047951
EL PASO	0	0	0	0	0	0	0	0	0	0	0.91977	6	27.285	79.981	171.6	288.92	444	572.69	674.03	737.84	774.93	770.04	780.03	786.23	794.46	803.12	808.16	777.45	732.93	675.07	604.03	525.68	468.85	412.05	353.2	299.59	249.32	197.96	153	114.55	80.507	51.564	31.978	18.776	10.784	5.7037	3.0358	1.3506	0.37402
ERATH	0	0	0	0	0	0	0	0	0	0	0	0	0.66837	2.3231	5.2	9.1075	14.4	20.194	25.176	28.996	31.781	33.179	33.609	33.876	34.231	34.604	34.821	31.531	27.852	23.749	19.274	14.651	13.067	11.484	9.8441	8.3499	6.9489	5.6245	4.4426	3.4144	2.4926	1.6999	1.0542	0.61897	0.35552	0.18804	0.10008	0.044526	0.01233
FALLS	0	0	0	0	0	0	0	0	0	0	0.030659	0.2	0.66272	1.8083	3.8	5.3833	7.4	9.199	10.376	10.729	11.457	11.613	11.763	11.857	11.981	12.111	12.187	11.51	10.646	9.5977	8.372	7.0542	6.2916	5.5294	4.7398	4.0203	3.3458	2.3738	1.5833	0.95324	0.4252	0	0	0	0	0	0	0	0
FANNIN	0	0	0	0	0	0	0	0	0	0	0	0	0.48843	1.6976	3.8	7.3677	12.2	17.166	21.559	25.11	27.192	28.007	28.37	28.596	28.895	29.21	29.393	25.777	21.92	17.769	13.388	8.9535	7.9855	7.0181	6.0159	5.1027	4.2465	3.553	2.9073	2.3257	1.7915	1.3222	0.81996	0.48142	0.27652	0.14625	0.07784	0.034631	0.0095901
FAYETTE	0	0	0	0	0	0	0	0	0	0	0	0	0.10283	0.3574	0.8	1.8193	3.2	6.1382	9.0067	11.716	13.846	15.614	15.816	15.942	16.109	16.284	16.386	15.912	15.141	14.089	12.755	11.26	10.042	8.8258	7.5654	6.4171	5.3403	4.2518	3.2967	2.4779	1.7517	1.1333	0.70282	0.41265	0.23701	0.12536	0.06672	0.029684	0.0082201
FISHER	0	0	0	0	0	0	0	0	0	0	0.030659	0.2	0.22571	0.28935	0.4	0.79407	1.2	1.6685	2.1123	2.5138	2.6009	2.5372	2.5701	2.5905	2.6177	2.6462	2.6628	2.4026	2.1135	1.7927	1.4443	1.0853	0.96794	0.85068	0.72919	0.61851	0.51473	0.3652	0.24358	0.14665	0.065416	0	0	0	0	0	0	0	0
FLOYD	0	0	0	0	0	0	0	0	0	0	0	0	0.25707	0.89349	2	3.2742	5	5.8453	6.341	6.3769	6.2445	5.6599	5.7334	5.7789	5.8394	5.903	5.9401	5.298	4.5981	3.832	3.0104	2.1705	1.9359	1.7014	1.4584	1.237	1.0295	0.73039	0.48716	0.2933	0.13083	0	0	0	0	0	0	0	0
FOARD	0	0	0	0	0	0	0	0	0	0	0	0	0	0	0	0.084945	0.2	0.44708	0.70083	0.9569	1.1279	1.2686	1.2851	1.2953	1.3088	1.3231	1.3314	1.1012	0.86711	0.62479	0.37861	0.13566	0.12099	0.10634	0.091149	0.077314	0.064341	0.04565	0.030447	0.018332	0.008177	0	0	0	0	0	0	0	0
FORT BEND	0	0	0	0	0	0	0	0	0	0	0.27593	1.8	6.1958	17.079	36	64.096	101	155.43	204.96	247	279.55	302.03	305.94	308.37	311.6	315	316.97	363.11	397.73	422.65	436.63	442.79	394.92	347.08	297.51	252.35	210.01	166.67	128.75	96.337	67.642	43.254	26.824	15.749	9.046	4.7845	2.5465	1.1329	0.31373
FRANKLIN	0	0	0	0	0	0	0	0	0	0	0	0	0.25707	0.89349	2	3.614	5.8	7.1965	8.2582	8.8654	8.9641	8.4899	8.6	8.6684	8.7591	8.8545	8.9101	8.2139	7.4029	6.4721	5.4317	4.3411	3.8718	3.4027	2.9168	2.4741	2.0589	1.6151	1.2308	0.90541	0.61933	0.37776	0.23427	0.13755	0.079004	0.041786	0.02224	0.0098946	0.00274
FREESTONE	0	0	0	0	0	0	0	0	0	0	0	0	0.28277	0.98284	2.2	5.5129	10	12.53	14.719	16.417	16.018	14.443	14.63	14.746	14.901	15.063	15.157	13.558	11.807	9.8843	7.8161	5.6977	5.0817	4.4661	3.8283	3.2472	2.7023	2.2259	1.7918	1.4075	1.0588	0.75552	0.46855	0.2751	0.15801	0.083571	0.04448	0.019789	0.0054801
FRIO	0	0	0	0	0	0	0	0	0	0	0.061318	0.4	1.274	3.4379	7.2	9.5171	12.4	13.997	14.37	13.169	13.35	12.686	12.851	12.953	13.088	13.231	13.314	12.28	11.073	9.6877	8.1374	6.5116	5.8077	5.1041	4.3752	3.7111	3.0884	2.4998	1.9745	1.5175	1.1078	0.75552	0.46855	0.2751	0.15801	0.083571	0.04448	0.019789	0.0054801
GAINES	0	0	0	0	0	0	0	0	0	0	0	0	0.53984	1.8763	4.2	6.6634	10	12.881	15.058	16.28	17.36	17.565	17.793	17.935	18.122	18.32	18.435	16.687	14.734	12.557	10.184	7.7325	6.8966	6.0611	5.1955	4.4069	3.6675	3.2193	2.7615	2.3201	1.8968	1.511	0.93709	0.5502	0.31602	0.16714	0.08896	0.039578	0.01096
GALVESTON	0	0	0	0	0	0	0	0	0	0	0.21461	1.4	5.3331	15.07	32	59.478	95.8	135.37	170.31	198.47	215.84	223.37	226.27	228.07	230.45	232.97	234.43	230.66	222.34	209.76	192.84	173.37	154.63	135.9	116.49	98.808	82.228	63.972	48.274	35.064	23.505	13.788	8.551	5.0206	2.8837	1.5252	0.81176	0.36115	0.10001
GARZA	0	0	0	0	0	0	0	0	0	0	0	0	0.25707	0.89349	2	2.5946	3.4	3.9032	4.0475	3.7289	3.9217	3.9034	3.954	3.9855	4.0272	4.0711	4.0966	3.9195	3.6747	3.3638	2.9883	2.5775	2.2989	2.0204	1.7318	1.469	1.2225	0.86734	0.5785	0.3483	0.15536	0	0	0	0	0	0	0	0
GILLESPIE	0	0	0	0	0	0	0	0	0	0	0	0	0.30848	1.0722	2.4	4.0989	6.4	8.6003	10.413	11.685	12.585	12.881	13.048	13.152	13.29	13.434	13.519	13.311	12.841	12.123	11.155	10.039	8.9535	7.8688	6.745	5.7213	4.7613	3.9181	3.1509	2.4723	1.8569	1.3222	0.81996	0.48142	0.27652	0.14625	0.07784	0.034631	0.0095901
GLASSCOCK	0	0	0	0	0	0	0	0	0	0	0	0	0	0	0	0.16989	0.4	0.49503	0.59263	0.69111	0.61965	0.48793	0.49425	0.49818	0.5034	0.50888	0.51207	0.47743	0.43563	0.38653	0.3306	0.27132	0.24199	0.21267	0.1823	0.15463	0.12868	0.091299	0.060895	0.036663	0.016354	0	0	0	0	0	0	0	0
GOLIAD	0	0	0	0	0	0	0	0	0	0	0	0	0.15424	0.5361	1.2	1.8796	2.8	3.311	3.6123	3.6378	3.6472	3.4155	3.4598	3.4873	3.5238	3.5622	3.5845	3.7423	3.808	3.7919	3.6883	3.5271	3.1458	2.7647	2.3699	2.0102	1.6729	1.1869	0.79163	0.47662	0.2126	0	0	0	0	0	0	0	0
GONZALES	0	0	0	0	0	0	0	0	0	0	0.061318	0.4	1.1198	2.9018	6	9.4214	13.8	16.71	18.657	19.321	19.598	18.639	18.881	19.031	19.23	19.439	19.561	18.491	17.121	15.453	13.499	11.395	10.163	8.9321	7.6565	6.4944	5.4047	4.3746	3.4554	2.6557	1.9387	1.3222	0.81996	0.48142	0.27652	0.14625	0.07784	0.034631	0.0095901
GRAY	0	0	0	0	0	0	0	0	0	0	0	0	0.35989	1.2509	2.8	6.1129	10.6	14.402	17.786	20.551	21.549	21.371	21.648	21.82	22.049	22.289	22.429	20.191	17.715	14.975	12.007	8.9535	7.9855	7.0181	6.0159	5.1027	4.2465	3.2443	2.3943	1.6881	1.0762	0.56664	0.35141	0.20632	0.11851	0.062678	0.03336	0.014842	0.0041101
GRAYSON	0	0	0	0	0	0	0	0	0	0	0.091977	0.6	2.2966	6.497	13.8	26.959	44.4	61.139	75.873	87.676	93.52	94.657	95.885	96.647	97.659	98.723	99.343	91.32	82.046	71.456	59.67	47.345	42.226	37.111	31.811	26.983	22.455	16.858	12.165	8.3105	4.9998	2.2666	1.4056	0.8253	0.47403	0.25071	0.13344	0.059368	0.01644
GREGG	0	0	0	0	0	0	0	0	0	0	0.12264	0.8	3.2935	9.4669	20.2	38.935	63.8	85.958	105.1	119.91	126.59	126.57	128.21	129.23	130.58	132	132.83	120.75	107.13	91.865	75.13	57.791	51.543	45.299	38.83	32.936	27.409	21.453	16.305	11.954	8.1331	4.9109	3.0456	1.7881	1.0271	0.54321	0.28912	0.12863	0.035621
GRIMES	0	0	0	0	0	0	0	0	0	0	0.030659	0.2	0.61131	1.6296	3.4	6.5123	10.6	13.857	16.606	18.637	19.293	18.834	19.078	19.23	19.431	19.643	19.766	18.455	16.866	14.992	12.853	10.581	9.4374	8.2941	7.1096	6.0305	5.0186	3.8693	2.8879	2.0675	1.3531	0.75552	0.46855	0.2751	0.15801	0.083571	0.04448	0.019789	0.0054801
GUADALUPE	0	0	0	0	0	0	0	0	0	0	0.18395	1.2	2.9738	7.3651	15	25.859	39.8	53.155	64.301	72.345	76.972	77.678	78.685	79.31	80.141	81.014	81.522	80.864	78.556	74.715	69.303	62.946	56.141	49.339	42.293	35.874	29.854	22.956	17.077	12.172	7.9073	4.3442	2.6941	1.5818	0.90855	0.48053	0.25576	0.11379	0.03151
HALE	0	0	0	0	0	0	0	0	0	0	0.061318	0.4	1.8396	5.4036	11.6	18.759	28.2	33.565	36.989	37.844	37.671	34.935	35.389	35.67	36.043	36.436	36.665	32.71	28.397	23.674	18.609	13.43	11.978	10.527	9.0238	7.6541	6.3698	5.1365	4.0403	3.09	2.2402	1.511	0.93709	0.5502	0.31602	0.16714	0.08896	0.039578	0.01096
HALL	0	0	0	0	0	0	0	0	0	0	0	0	0.025707	0.089349	0.2	0.36989	0.6	1.0494	1.4738	1.8556	2.1778	2.4396	2.4713	2.4909	2.517	2.5444	2.5604	2.4205	2.2413	2.0232	1.7675	1.4922	1.3309	1.1697	1.0026	0.85046	0.70775	0.5793	0.46318	0.36105	0.26878	0.18888	0.11714	0.068775	0.039502	0.020893	0.01112	0.0049473	0.00137
HAMILTON	0	0	0	0	0	0	0	0	0	0	0	0	0.12853	0.44675	1	2.1043	3.6	4.6499	5.5418	6.2098	6.326	6.0503	6.1288	6.1774	6.2421	6.3101	6.3497	5.7934	5.1615	4.449	3.6642	2.8488	2.5408	2.233	1.9141	1.6236	1.3512	1.0358	0.76765	0.54436	0.35055	0.18888	0.11714	0.068775	0.039502	0.020893	0.01112	0.0049473	0.00137
HANSFORD	0	0	0	0	0	0	0	0	0	0	0	0	0.025707	0.089349	0.2	0.45484	0.8	1.7816	2.7525	3.6858	4.4743	5.172	5.2391	5.2807	5.336	5.3941	5.428	5.1542	4.7946	4.3507	3.8249	3.2558	2.9038	2.552	2.1876	1.8555	1.5442	1.1727	0.85899	0.59936	0.37508	0.18888	0.11714	0.068775	0.039502	0.020893	0.01112	0.0049473	0.00137
HARDEMAN	0	0	0	0	0	0	0	0	0	0	0	0	0.10283	0.3574	0.8	0.96989	1.2	1.6864	2.0369	2.2049	2.6453	3.0251	3.0644	3.0887	3.1211	3.1551	3.1749	3.0134	2.802	2.5413	2.2329	1.8992	1.6939	1.4887	1.2761	1.0824	0.90078	0.63909	0.42626	0.25664	0.11448	0	0	0	0	0	0	0	0
HARDIN	0	0	0	0	0	0	0	0	0	0	0.1533	1	1.437	2.5189	4.4	9.8531	16.6	24.507	31.994	38.76	41.795	42.84	43.396	43.74	44.198	44.68	44.96	41.131	36.756	31.801	26.324	20.62	18.391	16.163	13.855	11.752	9.7799	7.1702	5.0128	3.2646	1.7794	0.56664	0.35141	0.20632	0.11851	0.062678	0.03336	0.014842	0.0041101
HARRIS	0	0	0	0	0	0	0	0	0	0	4.9361	32.2	110.99	306.06	645.2	1102.3	1700.8	2338.9	2880.1	3283.8	3564.3	3680.7	3728.5	3758.1	3797.4	3838.8	3862.9	3837.4	3733.2	3555.9	3303.7	3006.1	2681.1	2356.3	2019.8	1713.2	1425.7	1137.2	883.48	665.71	472.33	307.5	190.7	111.97	64.31	34.013	18.103	8.0542	2.2304
HARRISON	0	0	0	0	0	0	0	0	0	0	0.030659	0.2	1.4853	4.6675	10.2	16.455	24.8	33.702	40.982	46.007	50.273	52.306	52.984	53.405	53.964	54.552	54.894	50.133	44.714	38.594	31.844	24.826	22.142	19.459	16.68	14.149	11.774	8.9711	6.5979	4.6299	2.9271	1.511	0.93709	0.5502	0.31602	0.16714	0.08896	0.039578	0.01096
HARTLEY	0	0	0	0	0	0	0	0	0	0	0	0	0.051413	0.1787	0.4	0.82473	1.4	2.1468	2.8394	3.4454	3.8474	4.0986	4.1517	4.1847	4.2285	4.2746	4.3014	4.2839	4.1776	3.9891	3.716	3.3915	3.0248	2.6584	2.2787	1.9329	1.6085	1.2184	0.88944	0.61769	0.38326	0.18888	0.11714	0.068775	0.039502	0.020893	0.01112	0.0049473	0.00137
HASKELL	0	0	0	0	0	0	0	0	0	0	0	0	0.23136	0.80414	1.8	2.3097	3	3.4529	3.5828	3.296	3.495	3.5131	3.5586	3.5869	3.6245	3.6639	3.6869	3.224	2.7319	2.2037	1.6474	1.0853	0.96794	0.85068	0.72919	0.61851	0.51473	0.44235	0.37183	0.30605	0.24425	0.18888	0.11714	0.068775	0.039502	0.020893	0.01112	0.0049473	0.00137
HAYS	0	0	0	0	0	0	0	0	0	0	0.091977	0.6	2.4252	6.9438	14.8	24.392	37	53.155	67.102	77.879	86.817	92.315	93.513	94.256	95.243	96.28	96.885	99.723	100.22	98.621	94.794	89.535	79.855	70.181	60.159	51.027	42.465	34.604	27.534	21.344	15.769	10.955	6.7939	3.9889	2.2911	1.2118	0.64496	0.28694	0.079461
HEMPHILL	0	0	0	0	0	0	0	0	0	0	0	0	0.051413	0.1787	0.4	0.73978	1.2	1.9468	2.6394	3.2454	3.7324	4.0986	4.1517	4.1847	4.2285	4.2746	4.3014	3.7836	3.2294	2.6313	1.9983	1.3566	1.2099	1.0634	0.91149	0.77314	0.64341	0.53365	0.43273	0.34272	0.2606	0.18888	0.11714	0.068775	0.039502	0.020893	0.01112	0.0049473	0.00137
HENDERSON	0	0	0	0	0	0	0	0	0	0	0.12264	0.8	2.291	5.9823	12.4	24	39.2	49.664	58.25	64.222	64.882	61.381	62.177	62.671	63.327	64.017	64.419	57.939	50.781	42.868	34.306	25.504	22.747	19.991	17.136	14.535	12.096	9.508	7.2632	5.3592	3.6833	2.2666	1.4056	0.8253	0.47403	0.25071	0.13344	0.059368	0.01644
HIDALGO	0	0	0	0	0	0	0	0	0	0	1.7782	11.6	37.127	100.32	210.2	354.1	541.6	695.97	817.52	894.08	934.72	923.64	935.62	943.06	952.93	963.31	969.36	930.49	875.28	804.2	717.54	622.27	554.99	487.76	418.1	354.64	295.13	231.54	176.47	129.84	88.833	54.209	33.618	19.738	11.337	5.9962	3.1914	1.4199	0.3932
HILL	0	0	0	0	0	0	0	0	0	0	0	0	0.59125	2.055	4.6	9.6967	16.6	21.559	25.794	29.001	29.652	28.495	28.864	29.094	29.398	29.719	29.905	27.088	23.936	20.419	16.581	12.616	11.252	9.8892	8.4769	7.1902	5.9837	4.554	3.3446	2.3424	1.4758	0.75552	0.46855	0.2751	0.15801	0.083571	0.04448	0.019789	0.0054801
HOCKLEY	0	0	0	0	0	0	0	0	0	0	0.030659	0.2	0.66272	1.8083	3.8	8.1015	13.8	17.747	21.13	23.708	23.943	22.64	22.933	23.116	23.358	23.612	23.76	20.425	16.938	13.246	9.4081	5.562	4.9607	4.3597	3.7371	3.1699	2.638	1.8716	1.2483	0.75159	0.33526	0	0	0	0	0	0	0	0
HOOD	0	0	0	0	0	0	0	0	0	0	0	0	0.48843	1.6976	3.8	9.5763	17.4	23.944	29.957	35.142	36.65	36.106	36.575	36.865	37.251	37.657	37.894	34.596	30.845	26.612	21.945	17.093	15.245	13.398	11.485	9.7416	8.107	6.6777	5.3754	4.2226	3.1763	2.2666	1.4056	0.8253	0.47403	0.25071	0.13344	0.059368	0.01644
HOPKINS	0	0	0	0	0	0	0	0	0	0	0	0	0.61696	2.1444	4.8	9.3021	15.4	20.865	25.584	29.231	31.029	31.227	31.632	31.884	32.217	32.568	32.773	30.189	27.185	23.742	19.898	15.872	14.156	12.441	10.664	9.0458	7.5279	5.8811	4.4601	3.2606	2.2085	1.3222	0.81996	0.48142	0.27652	0.14625	0.07784	0.034631	0.0095901
HOUSTON	0	0	0	0	0	0	0	0	0	0	0	0	0.43701	1.5189	3.4	7.0526	12	14.889	17.223	18.789	18.581	17.077	17.299	17.436	17.619	17.811	17.923	15.809	13.54	11.084	8.4791	5.8333	5.2027	4.5724	3.9194	3.3245	2.7667	2.1172	1.5657	1.1071	0.70928	0.37776	0.23427	0.13755	0.079004	0.041786	0.02224	0.0098946	0.00274
HOWARD	0	0	0	0	0	0	0	0	0	0	0.030659	0.2	0.99691	2.9698	6.4	12.146	19.8	24.553	28.28	30.601	30.573	28.495	28.864	29.094	29.398	29.719	29.905	26.387	22.608	18.518	14.177	9.7674	8.7115	7.6561	6.5627	5.5666	4.6326	3.5182	2.577	1.7981	1.1252	0.56664	0.35141	0.20632	0.11851	0.062678	0.03336	0.014842	0.0041101
HUDSPETH	0	0	0	0	0	0	0	0	0	0	0	0	0.10283	0.3574	0.8	1.2247	1.8	2.0583	2.1746	2.1062	2.0555	1.8541	1.8782	1.8931	1.9129	1.9337	1.9459	1.7942	1.6174	1.4145	1.1876	0.94961	0.84695	0.74435	0.63805	0.5412	0.45039	0.31955	0.21313	0.12832	0.057239	0	0	0	0	0	0	0	0
HUNT	0	0	0	0	0	0	0	0	0	0	0.030659	0.2	1.9223	6.1864	13.6	24.357	38.8	51.066	61.169	68.252	71.952	71.823	72.754	73.332	74.1	74.907	75.377	69.03	61.76	53.512	44.381	34.864	31.095	27.328	23.425	19.87	16.536	13.352	10.518	8.0586	5.857	3.9665	2.4599	1.4443	0.82955	0.43875	0.23352	0.10389	0.02877
HUTCHINSON	0	0	0	0	0	0	0	0	0	0	0	0	0.33419	1.1615	2.6	5.4881	9.4	12.829	15.867	18.328	19.338	19.322	19.572	19.728	19.934	20.152	20.278	17.765	15.089	12.211	9.1754	6.1046	5.4447	4.7851	4.1017	3.4791	2.8954	2.0542	1.3701	0.82492	0.36796	0	0	0	0	0	0	0	0
IRION	0	0	0	0	0	0	0	0	0	0	0	0	0.025707	0.089349	0.2	0.2	0.2	0.26932	0.30328	0.29111	0.38954	0.48793	0.49425	0.49818	0.5034	0.50888	0.51207	0.47743	0.43563	0.38653	0.3306	0.27132	0.24199	0.21267	0.1823	0.15463	0.12868	0.091299	0.060895	0.036663	0.016354	0	0	0	0	0	0	0	0
JACK	0	0	0	0	0	0	0	0	0	0	0	0	0.15424	0.5361	1.2	2.2193	3.6	4.4151	5.0287	5.3694	5.354	4.9768	5.0414	5.0814	5.1346	5.1906	5.2232	4.9232	4.5445	4.0874	3.5553	2.9845	2.6618	2.3394	2.0053	1.7009	1.4155	1.0043	0.66984	0.40329	0.17989	0	0	0	0	0	0	0	0
JACKSON	0	0	0	0	0	0	0	0	0	0	0.030659	0.2	0.5856	1.5402	3.2	4.6984	6.6	8.6662	10.23	11.111	12.121	12.588	12.752	12.853	12.988	13.129	13.212	11.764	10.19	8.4698	6.6285	4.7481	4.2347	3.7217	3.1902	2.706	2.2519	1.752	1.3222	0.96041	0.64386	0.37776	0.23427	0.13755	0.079004	0.041786	0.02224	0.0098946	0.00274
JASPER	0	0	0	0	0	0	0	0	0	0	0	0	0.43701	1.5189	3.4	7.3075	12.6	17.96	22.831	26.958	29.055	29.763	30.15	30.389	30.707	31.042	31.237	27.956	24.361	20.41	16.158	11.802	10.526	9.2512	7.93	6.7263	5.5977	4.1258	2.9054	1.9136	1.0691	0.37776	0.23427	0.13755	0.079004	0.041786	0.02224	0.0098946	0.00274
JEFF DAVIS	0	0	0	0	0	0	0	0	0	0	0	0	0	0	0	0.33978	0.8	1.0091	1.2238	1.4405	1.3172	1.0734	1.0874	1.096	1.1075	1.1195	1.1266	1.1371	1.1227	1.0857	1.025	0.94961	0.84695	0.74435	0.63805	0.5412	0.45039	0.3967	0.34139	0.28772	0.23607	0.18888	0.11714	0.068775	0.039502	0.020893	0.01112	0.0049473	0.00137
JEFFERSON	0	0	0	0	0	0	0	0	0	0	0.1533	1	4.9845	14.849	32	59.624	96.4	133.85	166.54	192.33	207.46	212.74	215.49	217.21	219.48	221.87	223.26	207.09	187.91	165.63	140.48	113.95	101.63	89.321	76.565	64.944	54.047	42.126	31.86	23.209	15.631	9.2551	5.7397	3.37	1.9356	1.0237	0.54488	0.24242	0.067131
JIM HOGG	0	0	0	0	0	0	0	0	0	0	0.061318	0.4	0.68277	1.3828	2.6	3.4731	4.4	5.1626	5.5361	5.4023	5.5506	5.3672	5.4368	5.48	5.5374	5.5977	5.6328	5.1183	4.539	3.8897	3.1785	2.4419	2.1779	1.914	1.6407	1.3917	1.1581	0.82169	0.54805	0.32997	0.14719	0	0	0	0	0	0	0	0
JIM WELLS	0	0	0	0	0	0	0	0	0	0	0.091977	0.6	2.4766	7.1225	15.2	22.668	32.4	38.373	41.789	41.846	42.416	40.303	40.825	41.15	41.581	42.034	42.297	38.328	33.884	28.922	23.505	17.907	15.971	14.036	12.032	10.205	8.4931	7.1059	5.8146	4.6514	3.583	2.6443	1.6399	0.96285	0.55303	0.2925	0.15568	0.069262	0.01918
JOHNSON	0	0	0	0	0	0	0	0	0	0	0.18395	1.2	3.8992	10.582	22.2	40.704	65	85.983	103.62	116.55	122.39	121.59	123.17	124.15	125.45	126.81	127.61	117.89	106.51	93.39	78.674	63.217	56.383	49.552	42.476	36.028	29.983	23.279	17.523	12.687	8.4601	4.9109	3.0456	1.7881	1.0271	0.54321	0.28912	0.12863	0.035621
JONES	0	0	0	0	0	0	0	0	0	0	0	0	0.3856	1.3402	3	4.9537	7.6	9.5522	10.998	11.761	12.229	12.003	12.159	12.255	12.384	12.518	12.597	10.771	8.8704	6.8654	4.789	2.7132	2.4199	2.1267	1.823	1.5463	1.2868	0.99015	0.7372	0.52603	0.34237	0.18888	0.11714	0.068775	0.039502	0.020893	0.01112	0.0049473	0.00137
KARNES	0	0	0	0	0	0	0	0	0	0	0	0	0.35989	1.2509	2.8	5.0935	8.2	9.7977	10.917	11.397	11.131	10.051	10.182	10.263	10.37	10.483	10.549	9.7283	8.7716	7.6728	6.4438	5.155	4.5977	4.0407	3.4637	2.9379	2.445	1.889	1.4135	1.0154	0.66839	0.37776	0.23427	0.13755	0.079004	0.041786	0.02224	0.0098946	0.00274
KAUFMAN	0	0	0	0	0	0	0	0	0	0	0.030659	0.2	1.7424	5.561	12.2	23.212	38	52.537	65.232	75.256	80.868	82.557	83.628	84.292	85.175	86.103	86.643	83.37	78.613	72.425	64.823	56.434	50.333	44.235	37.918	32.163	26.766	21.613	17.027	13.046	9.4819	6.4219	3.9826	2.3383	1.3431	0.71036	0.37808	0.16821	0.046581
KENDALL	0	0	0	0	0	0	0	0	0	0	0.030659	0.2	0.48277	1.1828	2.4	3.3887	4.6	7.1301	9.319	11.017	12.911	14.443	14.63	14.746	14.901	15.063	15.157	16.26	16.928	17.216	17.091	16.686	14.882	13.079	11.211	9.5097	7.914	6.3864	5.0276	3.8488	2.7941	1.8888	1.1714	0.68775	0.39502	0.20893	0.1112	0.049473	0.0137
KENEDY	0	0	0	0	0	0	0	0	0	0	0	0	0	0	0	0.25484	0.6	0.63801	0.67705	0.71645	0.50098	0.19517	0.1977	0.19927	0.20136	0.20355	0.20483	0.19764	0.18689	0.17272	0.15514	0.13566	0.12099	0.10634	0.091149	0.077314	0.064341	0.04565	0.030447	0.018332	0.008177	0	0	0	0	0	0	0	0
KENT	0	0	0	0	0	0	0	0	0	0	0.030659	0.2	0.2	0.2	0.2	0.16934	0	0.076025	0.1541	0.23289	0.31163	0.39034	0.3954	0.39855	0.40272	0.40711	0.40966	0.32857	0.24735	0.16439	0.081262	0	0	0	0	0	0	0	0	0	0	0	0	0	0	0	0	0	0
KERR	0	0	0	0	0	0	0	0	0	0	0.091977	0.6	1.7311	4.5314	9.4	14.829	21.8	27.169	31.044	32.912	34.123	33.374	33.807	34.076	34.432	34.807	35.026	32.196	28.924	25.189	21.032	16.686	14.882	13.079	11.211	9.5097	7.914	6.4636	5.1558	4.0082	2.9729	2.0777	1.2885	0.75652	0.43452	0.22982	0.12232	0.05442	0.01507
KIMBLE	0	0	0	0	0	0	0	0	0	0	0	0	0.15424	0.5361	1.2	1.8796	2.8	3.387	3.7664	3.8707	3.9589	3.8058	3.8552	3.8858	3.9265	3.9693	3.9942	3.4371	2.8542	2.2365	1.5939	0.94961	0.84695	0.74435	0.63805	0.5412	0.45039	0.47386	0.46964	0.44712	0.41491	0.37776	0.23427	0.13755	0.079004	0.041786	0.02224	0.0098946	0.00274
KING	0	0	0	0	0	0	0	0	0	0	0	0	0	0	0	0	0	0.038012	0.077051	0.11645	0.15582	0.19517	0.1977	0.19927	0.20136	0.20355	0.20483	0.19764	0.18689	0.17272	0.15514	0.13566	0.12099	0.10634	0.091149	0.077314	0.064341	0.04565	0.030447	0.018332	0.008177	0	0	0	0	0	0	0	0
KINNEY	0	0	0	0	0	0	0	0	0	0	0	0	0.10283	0.3574	0.8	1.3097	2	2.2203	2.2975	2.1898	2.0148	1.6589	1.6805	1.6938	1.7115	1.7302	1.7411	1.4965	1.2409	0.97022	0.68889	0.40698	0.36298	0.31901	0.27345	0.23194	0.19302	0.29126	0.34786	0.3738	0.3822	0.37776	0.23427	0.13755	0.079004	0.041786	0.02224	0.0098946	0.00274
KLEBERG	0	0	0	0	0	0	0	0	0	0	0.030659	0.2	1.1511	3.5059	7.6	12.241	18.4	22.923	26.189	27.768	28.766	28.104	28.469	28.695	28.996	29.312	29.496	27.293	24.7	21.703	18.332	14.787	13.188	11.591	9.9353	8.4273	7.0132	5.5159	4.2165	3.1139	2.1431	1.3222	0.81996	0.48142	0.27652	0.14625	0.07784	0.034631	0.0095901
KNOX	0	0	0	0	0	0	0	0	0	0	0	0	0.025707	0.089349	0.2	0.53978	1	1.4114	1.7967	2.1391	2.2521	2.2445	2.2736	2.2916	2.3156	2.3409	2.3555	2.2229	2.0545	1.8504	1.6123	1.3566	1.2099	1.0634	0.91149	0.77314	0.64341	0.4565	0.30447	0.18332	0.08177	0	0	0	0	0	0	0	0
LAMAR	0	0	0	0	0	0	0	0	0	0	0.030659	0.2	0.94549	2.7911	6	13.275	23	29.743	35.588	40.14	40.591	38.449	38.947	39.257	39.668	40.1	40.351	36.467	32.14	27.326	22.089	16.686	14.882	13.079	11.211	9.5097	7.914	6.7722	5.6689	4.6458	3.6883	2.8332	1.757	1.0316	0.59253	0.31339	0.1668	0.074209	0.02055
LAMB	0	0	0	0	0	0	0	0	0	0	0.061318	0.4	0.83701	1.9189	3.8	6.287	9.4	11.643	13.313	14.209	14.437	13.759	13.938	14.049	14.196	14.35	14.441	12.816	11.058	9.144	7.1013	5.0194	4.4767	3.9344	3.3725	2.8606	2.3806	1.8433	1.3831	0.99707	0.66021	0.37776	0.23427	0.13755	0.079004	0.041786	0.02224	0.0098946	0.00274
LAMPASAS	0	0	0	0	0	0	0	0	0	0	0	0	0.25707	0.89349	2	4.5484	8	10.708	13.117	15.083	15.605	15.223	15.421	15.543	15.706	15.877	15.977	15.65	15.02	14.105	12.902	11.531	10.284	9.0385	7.7477	6.5717	5.469	4.3431	3.3576	2.5146	1.768	1.1333	0.70282	0.41265	0.23701	0.12536	0.06672	0.029684	0.0082201
LA SALLE	0	0	0	0	0	0	0	0	0	0	0	0	0.20565	0.71479	1.6	2.4495	3.6	4.2686	4.6574	4.6782	4.7343	4.4889	4.5471	4.5833	4.6312	4.6817	4.7111	4.379	3.9825	3.5199	2.9957	2.4419	2.1779	1.914	1.6407	1.3917	1.1581	1.0532	0.93282	0.80817	0.68368	0.56664	0.35141	0.20632	0.11851	0.062678	0.03336	0.014842	0.0041101
LAVACA	0	0	0	0	0	0	0	0	0	0	0.030659	0.2	0.45707	1.0935	2.2	3.8682	6	8.4228	10.539	12.209	13.286	13.759	13.938	14.049	14.196	14.35	14.441	14.284	13.84	13.127	12.14	10.988	9.8004	8.6131	7.3831	6.2625	5.2117	3.8519	2.7227	1.8037	1.02	0.37776	0.23427	0.13755	0.079004	0.041786	0.02224	0.0098946	0.00274
LEE	0	0	0	0	0	0	0	0	0	0	0	0	0.23136	0.80414	1.8	3.329	5.4	7.6965	9.7198	11.344	12.433	12.979	13.147	13.252	13.39	13.536	13.621	12.893	11.954	10.807	9.458	8.0039	7.1386	6.2738	5.3778	4.5615	3.7961	2.8476	2.0529	1.4004	0.84011	0.37776	0.23427	0.13755	0.079004	0.041786	0.02224	0.0098946	0.00274
LEON	0	0	0	0	0	0	0	0	0	0	0	0	0.35989	1.2509	2.8	4.9236	7.8	9.7589	11.249	12.103	12.381	11.905	12.06	12.156	12.283	12.417	12.495	11.022	9.4408	7.7295	5.9138	4.0698	3.6298	3.1901	2.7345	2.3194	1.9302	1.3695	0.91342	0.54995	0.24531	0	0	0	0	0	0	0	0
LIBERTY	0	0	0	0	0	0	0	0	0	0	0.030659	0.2	1.4853	4.6675	10.2	21.042	35.6	46.973	56.791	64.376	66.614	64.992	65.835	66.358	67.052	67.783	68.208	61.245	53.575	45.113	35.974	26.589	23.715	20.842	17.865	15.154	12.611	9.9503	7.635	5.6652	3.9275	2.4554	1.5228	0.89407	0.51353	0.27161	0.14456	0.064315	0.01781
LIMESTONE	0	0	0	0	0	0	0	0	0	0	0.061318	0.4	0.81131	1.8296	3.6	6.4268	10	12.991	15.467	17.222	17.857	17.468	17.694	17.835	18.022	18.218	18.332	16.572	14.609	12.426	10.049	7.5969	6.7756	5.9548	5.1044	4.3296	3.6031	3.0193	2.4746	1.983	1.5309	1.1333	0.70282	0.41265	0.23701	0.12536	0.06672	0.029684	0.0082201
LIPSCOMB	0	0	0	0	0	0	0	0	0	0	0.030659	0.2	0.25141	0.3787	0.6	1.079	1.6	2.0427	2.423	2.7138	2.7159	2.5372	2.5701	2.5905	2.6177	2.6462	2.6628	2.4359	2.1767	1.8832	1.5588	1.2209	1.0889	0.95702	0.82034	0.69583	0.57907	0.56516	0.53054	0.48379	0.43126	0.37776	0.23427	0.13755	0.079004	0.041786	0.02224	0.0098946	0.00274
LIVE OAK	0	0	0	0	0	0	0	0	0	0	0	0	0.12853	0.44675	1	1.8495	3	3.9168	4.6722	5.2023	5.4355	5.3672	5.4368	5.48	5.5374	5.5977	5.6328	5.2517	4.7919	4.2518	3.6365	2.9845	2.6618	2.3394	2.0053	1.7009	1.4155	1.0814	0.7981	0.5627	0.35873	0.18888	0.11714	0.068775	0.039502	0.020893	0.01112	0.0049473	0.00137
LLANO	0	0	0	0	0	0	0	0	0	0	0	0	0.23136	0.80414	1.8	3.4989	5.8	7.3362	8.5788	9.4147	9.5466	9.0754	9.1931	9.2662	9.3632	9.4652	9.5246	9.107	8.5325	7.805	6.9277	5.969	5.3237	4.6787	4.0106	3.4018	2.831	2.0086	1.3397	0.80659	0.35979	0	0	0	0	0	0	0	0
LOVING	0	0	0	0	0	0	0	0	0	0	0	0	0	0	0	0	0	0	0	0	0	0	0	0	0	0	0	0	0	0	0	0	0	0	0	0	0	0	0	0	0	0	0	0	0	0	0	0	0
LUBBOCK	0	0	0	0	0	0	0	0	0	0	0.33725	2.2	8.5752	24.359	51.8	86.63	132.4	174.83	209.18	232.32	247.7	250.6	253.85	255.87	258.54	261.36	263	239.46	212.85	182.93	150.08	115.99	103.45	90.917	77.933	66.104	55.012	43.505	33.471	24.919	17.364	10.955	6.7939	3.9889	2.2911	1.2118	0.64496	0.28694	0.079461
LYNN	0	0	0	0	0	0	0	0	0	0	0	0	0.07712	0.26805	0.6	1.5344	2.8	3.8252	4.7664	5.5769	5.7843	5.6599	5.7334	5.7789	5.8394	5.903	5.9401	5.298	4.5981	3.832	3.0104	2.1705	1.9359	1.7014	1.4584	1.237	1.0295	0.73039	0.48716	0.2933	0.13083	0	0	0	0	0	0	0	0
MCCULLOCH	0	0	0	0	0	0	0	0	0	0	0	0	0.12853	0.44675	1	2.4441	4.4	5.5069	6.4574	7.1845	7.02	6.343	6.4253	6.4764	6.5442	6.6155	6.657	6.0398	5.347	4.5723	3.7252	2.8488	2.5408	2.233	1.9141	1.6236	1.3512	1.1901	1.0242	0.86317	0.70822	0.56664	0.35141	0.20632	0.11851	0.062678	0.03336	0.014842	0.0041101
MCLENNAN	0	0	0	0	0	0	0	0	0	0	0.1533	1	5.91	18.066	39.2	72.515	117	151.53	179.88	199.61	206.99	202.49	205.12	206.75	208.91	211.19	212.51	195.2	175.22	152.44	127.12	100.66	89.777	78.901	67.633	57.367	47.741	38.115	29.646	22.369	15.903	10.388	6.4425	3.7826	2.1726	1.1491	0.6116	0.2721	0.075351
MCMULLEN	0	0	0	0	0	0	0	0	0	0	0	0	0.025707	0.089349	0.2	0.28495	0.4	0.45032	0.46475	0.43289	0.42669	0.39034	0.3954	0.39855	0.40272	0.40711	0.40966	0.49536	0.56344	0.61699	0.65381	0.67829	0.60496	0.53168	0.45575	0.38657	0.32171	0.22825	0.15224	0.091658	0.040885	0	0	0	0	0	0	0	0
MADISON	0	0	0	0	0	0	0	0	0	0	0	0	0.20565	0.71479	1.6	3.3838	5.8	7.704	9.3616	10.663	11.064	10.832	10.972	11.06	11.175	11.297	11.368	10.185	8.887	7.4585	5.9193	4.3411	3.8718	3.4027	2.9168	2.4741	2.0589	2.0009	1.8721	1.7024	1.5135	1.3222	0.81996	0.48142	0.27652	0.14625	0.07784	0.034631	0.0095901
MARION	0	0	0	0	0	0	0	0	0	0	0	0	0.10283	0.3574	0.8	1.8193	3.2	4.4086	5.5009	6.4174	6.7563	6.7334	6.8207	6.8749	6.9469	7.0226	7.0666	6.2349	5.3415	4.3746	3.3484	2.3062	2.0569	1.8077	1.5495	1.3143	1.0938	0.77604	0.5176	0.31164	0.13901	0	0	0	0	0	0	0	0
MARTIN	0	0	0	0	0	0	0	0	0	0	0	0	0.10283	0.3574	0.8	1.6495	2.8	3.6095	4.2918	4.7947	4.8901	4.6841	4.7448	4.7825	4.8326	4.8853	4.9159	4.3765	3.7901	3.1495	2.4638	1.7636	1.5729	1.3824	1.1849	1.0051	0.83644	0.59344	0.39581	0.23831	0.1063	0	0	0	0	0	0	0	0
MASON	0	0	0	0	0	0	0	0	0	0	0	0	0.025707	0.089349	0.2	0.45484	0.8	1.4205	2.0205	2.5796	2.994	3.3179	3.3609	3.3876	3.4231	3.4604	3.4821	3.0931	2.6715	2.212	1.7213	1.2209	1.0889	0.95702	0.82034	0.69583	0.57907	0.41085	0.27403	0.16498	0.073593	0	0	0	0	0	0	0	0
MATAGORDA	0	0	0	0	0	0	0	0	0	0	0.030659	0.2	1.074	3.2379	7	13.425	22	27.417	31.714	34.472	34.532	32.301	32.72	32.98	33.325	33.688	33.899	30.625	26.98	22.927	18.519	13.973	12.462	10.953	9.3884	7.9634	6.6272	5.0877	3.7774	2.6852	1.7364	0.9444	0.58568	0.34387	0.19751	0.10446	0.0556	0.024736	0.0068501
MAVERICK	0	0	0	0	0	0	0	0	0	0	0.091977	0.6	2.5537	7.3905	15.8	23.948	34.6	44.145	51.118	54.625	58.295	59.039	59.805	60.28	60.911	61.575	61.961	58.403	53.912	48.49	42.178	35.407	31.579	27.753	23.79	20.179	16.793	13.38	10.384	7.8132	5.532	3.5887	2.2256	1.3067	0.75054	0.39696	0.21128	0.093999	0.02603
MEDINA	0	0	0	0	0	0	0	0	0	0	0.030659	0.2	1.074	3.2379	7	11.981	18.6	23.903	28.083	30.722	32.108	31.715	32.127	32.382	32.721	33.077	33.285	32.1	30.339	28.021	25.153	21.977	19.601	17.226	14.766	12.525	10.423	8.1668	6.215	4.5637	3.113	1.8888	1.1714	0.68775	0.39502	0.20893	0.1112	0.049473	0.0137
MENARD	0	0	0	0	0	0	0	0	0	0	0	0	0.051413	0.1787	0.4	0.48495	0.6	0.81467	0.96066	1.0151	1.2058	1.3662	1.3839	1.3949	1.4095	1.4249	1.4338	1.2834	1.1186	0.93745	0.74245	0.54263	0.48397	0.42534	0.3646	0.30926	0.25737	0.1826	0.12179	0.073326	0.032708	0	0	0	0	0	0	0	0
MIDLAND	0	0	0	0	0	0	0	0	0	0	0.1533	1	4.0591	11.633	24.8	42.485	65.8	87.962	106.29	119.26	127.55	129.5	131.18	132.22	133.6	135.06	135.9	122.25	107.16	90.473	72.419	53.856	48.034	42.215	36.186	30.694	25.544	20.36	15.807	11.9	8.4324	5.4775	3.397	1.9945	1.1456	0.60589	0.32248	0.14347	0.039731
MILAM	0	0	0	0	0	0	0	0	0	0	0.061318	0.4	0.7856	1.7402	3.4	6.3118	10	13.663	16.866	19.401	20.621	20.786	21.055	21.223	21.445	21.678	21.814	19.831	17.597	15.09	12.343	9.4961	8.4695	7.4435	6.3805	5.412	4.5039	3.7356	3.0291	2.399	1.8242	1.3222	0.81996	0.48142	0.27652	0.14625	0.07784	0.034631	0.0095901
MILLS	0	0	0	0	0	0	0	0	0	0	0	0	0.10283	0.3574	0.8	0.96989	1.2	1.6674	1.9984	2.1467	2.5674	2.9276	2.9655	2.9891	3.0204	3.0533	3.0724	2.8312	2.5505	2.2287	1.8691	1.4922	1.3309	1.1697	1.0026	0.85046	0.70775	0.5793	0.46318	0.36105	0.26878	0.18888	0.11714	0.068775	0.039502	0.020893	0.01112	0.0049473	0.00137
MITCHELL	0	0	0	0	0	0	0	0	0	0	0	0	0.23136	0.80414	1.8	2.9892	4.6	5.7561	6.6082	7.0503	7.2981	7.1237	7.2161	7.2734	7.3496	7.4297	7.4763	6.6636	5.7785	4.8105	3.7732	2.7132	2.4199	2.1267	1.823	1.5463	1.2868	1.0673	0.86546	0.68543	0.52121	0.37776	0.23427	0.13755	0.079004	0.041786	0.02224	0.0098946	0.00274
MONTAGUE	0	0	0	0	0	0	0	0	0	0	0	0	0.35989	1.2509	2.8	5.0086	8	10.719	12.99	14.632	15.613	15.809	16.014	16.141	16.31	16.488	16.591	14.708	12.673	10.46	8.1005	5.6977	5.0817	4.4661	3.8283	3.2472	2.7023	2.1487	1.6636	1.2481	0.87993	0.56664	0.35141	0.20632	0.11851	0.062678	0.03336	0.014842	0.0041101
MONTGOMERY	0	0	0	0	0	0	0	0	0	0	0.1533	1	6.0128	18.423	40	74.419	120.4	176.13	226.11	267.48	295.82	311.88	315.93	318.44	321.77	325.28	327.32	329.58	324.7	313.29	295.09	272.67	243.2	213.73	183.21	155.4	129.33	102.71	79.411	59.481	41.83	26.821	16.633	9.766	5.6093	2.9668	1.579	0.70252	0.19454
MOORE	0	0	0	0	0	0	0	0	0	0	0	0	0.74549	2.5911	5.8	10.812	17.6	21.302	24.024	25.424	25.019	22.835	23.131	23.315	23.559	23.816	23.965	21.79	19.338	16.587	13.571	10.446	9.3164	8.1878	7.0185	5.9532	4.9543	3.9008	2.9857	2.2085	1.5238	0.9444	0.58568	0.34387	0.19751	0.10446	0.0556	0.024736	0.0068501
MORRIS	0	0	0	0	0	0	0	0	0	0	0	0	0.35989	1.2509	2.8	4.2441	6.2	8.0068	9.341	10.037	10.837	11.125	11.269	11.359	11.477	11.602	11.675	10.165	8.5668	6.8576	5.0642	3.2558	2.9038	2.552	2.1876	1.8555	1.5442	1.1727	0.85899	0.59936	0.37508	0.18888	0.11714	0.068775	0.039502	0.020893	0.01112	0.0049473	0.00137
MOTLEY	0	0	0	0	0	0	0	0	0	0	0	0	0.025707	0.089349	0.2	0.28495	0.4	0.62137	0.81149	0.9569	1.1279	1.2686	1.2851	1.2953	1.3088	1.3231	1.3314	1.1346	0.93033	0.71531	0.49312	0.27132	0.24199	0.21267	0.1823	0.15463	0.12868	0.091299	0.060895	0.036663	0.016354	0	0	0	0	0	0	0	0
NACOGDOCHES	0	0	0	0	0	0	0	0	0	0	0.030659	0.2	1.5625	4.9355	10.8	18.329	28.4	39.145	48.205	54.888	59.867	62.162	62.968	63.468	64.133	64.831	65.238	58.896	51.845	44.012	35.499	26.725	23.836	20.948	17.956	15.231	12.675	10.073	7.7937	5.8429	4.1145	2.6443	1.6399	0.96285	0.55303	0.2925	0.15568	0.069262	0.01918
NAVARRO	0	0	0	0	0	0	0	0	0	0	0.12264	0.8	1.854	4.4633	9	16.013	25	31.967	37.595	41.37	42.542	41.181	41.715	42.047	42.487	42.95	43.219	40.735	37.601	33.818	29.414	24.69	22.021	19.353	16.589	14.071	11.71	9.0026	6.6957	4.771	3.0977	1.6999	1.0542	0.61897	0.35552	0.18804	0.10008	0.044526	0.01233
NEWTON	0	0	0	0	0	0	0	0	0	0	0	0	0.20565	0.71479	1.6	2.7892	4.4	5.9049	7.1525	8.0401	8.6225	8.7827	8.8966	8.9673	9.0611	9.1599	9.2173	7.8932	6.5137	5.0566	3.546	2.0349	1.8149	1.595	1.3672	1.1597	0.96512	0.83905	0.71322	0.59378	0.48032	0.37776	0.23427	0.13755	0.079004	0.041786	0.02224	0.0098946	0.00274
NOLAN	0	0	0	0	0	0	0	0	0	0	0.030659	0.2	0.81696	2.3444	5	8.1123	12.2	13.978	14.91	14.736	14.073	12.296	12.455	12.554	12.686	12.824	12.904	11.584	10.131	8.5276	6.7966	5.0194	4.4767	3.9344	3.3725	2.8606	2.3806	1.9977	1.6396	1.3159	1.0179	0.75552	0.46855	0.2751	0.15801	0.083571	0.04448	0.019789	0.0054801
NUECES	0	0	0	0	0	0	0	0	0	0	0.42923	2.8	9.6123	26.478	55.8	98.608	154.8	203.01	242.65	270.35	284.11	282.51	286.17	288.45	291.47	294.64	296.49	277.6	254.44	226.97	195.42	161.84	144.34	126.86	108.74	92.236	76.759	61.018	47.225	35.419	24.956	16.055	9.9566	5.8459	3.3577	1.7759	0.9452	0.42052	0.11645
OCHILTREE	0	0	0	0	0	0	0	0	0	0	0	0	0.43701	1.5189	3.4	5.1838	7.6	9.0636	9.9336	10.022	10.207	9.7585	9.8851	9.9636	10.068	10.178	10.241	9.4152	8.4596	7.3685	6.1539	4.8837	4.3557	3.8281	3.2814	2.7833	2.3163	1.7205	1.2244	0.81934	0.4732	0.18888	0.11714	0.068775	0.039502	0.020893	0.01112	0.0049473	0.00137
OLDHAM	0	0	0	0	0	0	0	0	0	0	0	0	0	0	0	0.084945	0.2	0.40907	0.62378	0.84045	0.97205	1.0734	1.0874	1.096	1.1075	1.1195	1.1266	1.1371	1.1227	1.0857	1.025	0.94961	0.84695	0.74435	0.63805	0.5412	0.45039	0.31955	0.21313	0.12832	0.057239	0	0	0	0	0	0	0	0
ORANGE	0	0	0	0	0	0	0	0	0	0	0.061318	0.4	1.9424	5.761	12.4	22.787	36.6	48.419	58.323	65.531	68.921	68.602	69.492	70.044	70.778	71.549	71.998	64.251	55.8	46.543	36.611	26.453	23.594	20.735	17.774	15.076	12.547	9.6732	7.2198	5.1687	3.3828	1.8888	1.1714	0.68775	0.39502	0.20893	0.1112	0.049473	0.0137
PALO PINTO	0	0	0	0	0	0	0	0	0	0	0	0	0.66837	2.3231	5.2	9.787	16	20.482	24.117	26.578	27.326	26.446	26.789	27.001	27.284	27.581	27.754	25.43	22.764	19.737	16.384	12.888	11.494	10.102	8.6592	7.3449	6.1124	4.491	3.149	2.0603	1.1345	0.37776	0.23427	0.13755	0.079004	0.041786	0.02224	0.0098946	0.00274
PANOLA	0	0	0	0	0	0	0	0	0	0	0.061318	0.4	0.81131	1.8296	3.6	6.2569	9.6	12.876	15.644	17.695	18.796	18.931	19.177	19.329	19.532	19.745	19.869	17.837	15.6	13.133	10.468	7.7325	6.8966	6.0611	5.1955	4.4069	3.6675	2.9878	2.3768	1.8419	1.3603	0.9444	0.58568	0.34387	0.19751	0.10446	0.0556	0.024736	0.0068501
PARKER	0	0	0	0	0	0	0	0	0	0	0.030659	0.2	1.3568	4.2207	9.2	19.618	33.6	46.926	58.936	68.966	73.518	74.36	75.324	75.923	76.718	77.554	78.04	74.768	70.195	64.356	57.276	49.515	44.162	38.812	33.269	28.22	23.485	19.131	15.217	11.792	8.7073	6.0442	3.7484	2.2008	1.2641	0.66857	0.35584	0.15831	0.043841
PARMER	0	0	0	0	0	0	0	0	0	0	0	0	0.3856	1.3402	3	4.614	6.8	8.4671	9.6205	10.088	10.6	10.539	10.676	10.761	10.873	10.992	11.061	10.272	9.3336	8.2404	7.0034	5.6977	5.0817	4.4661	3.8283	3.2472	2.7023	2.2259	1.7918	1.4075	1.0588	0.75552	0.46855	0.2751	0.15801	0.083571	0.04448	0.019789	0.0054801
PECOS	0	0	0	0	0	0	0	0	0	0	0.061318	0.4	0.68277	1.3828	2.6	5.2569	8.6	10.978	13.011	14.551	14.589	13.662	13.839	13.949	14.095	14.249	14.338	12.434	10.427	8.2883	6.0504	3.7984	3.3878	2.9774	2.5522	2.1648	1.8016	1.5097	1.2373	0.99149	0.76545	0.56664	0.35141	0.20632	0.11851	0.062678	0.03336	0.014842	0.0041101
POLK	0	0	0	0	0	0	0	0	0	0	0	0	0.64267	2.2337	5	11.116	19.4	25.352	30.535	34.603	35.318	33.862	34.301	34.574	34.936	35.316	35.538	31.172	26.515	21.503	16.21	10.853	9.6794	8.5068	7.2919	6.1851	5.1473	4.1149	3.2053	2.4229	1.7272	1.1333	0.70282	0.41265	0.23701	0.12536	0.06672	0.029684	0.0082201
POTTER	0	0	0	0	0	0	0	0	0	0	0.21461	1.4	5.1532	14.445	30.6	55.104	87.4	110.12	128.02	139.3	142.01	135.94	137.7	138.79	140.25	141.77	142.66	127.47	110.86	92.642	73.072	53.043	47.308	41.577	35.639	30.23	25.157	19.624	14.855	10.834	7.3104	4.3442	2.6941	1.5818	0.90855	0.48053	0.25576	0.11379	0.03151
PRESIDIO	0	0	0	0	0	0	0	0	0	0	0	0	0.25707	0.89349	2	3.529	5.6	6.9775	8.0197	8.6072	8.7711	8.3923	8.5012	8.5687	8.6584	8.7528	8.8077	8.3986	7.8468	7.1552	6.3275	5.4263	4.8397	4.2534	3.646	3.0926	2.5737	2.1346	1.7309	1.3709	1.0424	0.75552	0.46855	0.2751	0.15801	0.083571	0.04448	0.019789	0.0054801
RAINS	0	0	0	0	0	0	0	0	0	0	0	0	0.25707	0.89349	2	3.0193	4.4	5.5494	6.3574	6.7085	7.1459	7.2213	7.315	7.3731	7.4503	7.5314	7.5787	6.679	5.7139	4.6706	3.5645	2.4419	2.1779	1.914	1.6407	1.3917	1.1581	0.976	0.80456	0.64877	0.50485	0.37776	0.23427	0.13755	0.079004	0.041786	0.02224	0.0098946	0.00274
RANDALL	0	0	0	0	0	0	0	0	0	0	0	0	1.4396	5.0036	11.2	20.034	32	48.673	63.711	76.286	86.212	92.999	94.205	94.953	95.947	96.993	97.601	90.891	82.828	73.383	62.645	51.279	45.735	40.195	34.454	29.225	24.321	18.876	14.202	10.277	6.8464	3.9665	2.4599	1.4443	0.82955	0.43875	0.23352	0.10389	0.02877
REAGAN	0	0	0	0	0	0	0	0	0	0	0	0	0.07712	0.26805	0.6	0.93978	1.4	1.76	2.018	2.1391	2.2521	2.2445	2.2736	2.2916	2.3156	2.3409	2.3555	2.1561	1.928	1.6694	1.3833	1.0853	0.96794	0.85068	0.72919	0.61851	0.51473	0.44235	0.37183	0.30605	0.24425	0.18888	0.11714	0.068775	0.039502	0.020893	0.01112	0.0049473	0.00137
REAL	0	0	0	0	0	0	0	0	0	0	0	0	0.07712	0.26805	0.6	1.0247	1.6	2.017	2.3336	2.5138	2.6009	2.5372	2.5701	2.5905	2.6177	2.6462	2.6628	2.3359	1.9871	1.6117	1.2153	0.81395	0.72596	0.63801	0.5469	0.46389	0.38605	0.2739	0.18268	0.10999	0.049062	0	0	0	0	0	0	0	0
RED RIVER	0	0	0	0	0	0	0	0	0	0	0	0	0.28277	0.98284	2.2	3.729	5.8	7.2658	8.3615	8.9565	9.2385	8.9778	9.0943	9.1665	9.2625	9.3634	9.4222	8.7247	7.9017	6.9492	5.8768	4.7481	4.2347	3.7217	3.1902	2.706	2.2519	1.9064	1.5787	1.2792	1.0015	0.75552	0.46855	0.2751	0.15801	0.083571	0.04448	0.019789	0.0054801
REEVES	0	0	0	0	0	0	0	0	0	0	0.061318	0.4	0.75989	1.6509	3.2	5.0075	7.2	9.0068	10.341	11.037	11.413	11.125	11.269	11.359	11.477	11.602	11.675	10.498	9.1989	7.7628	6.2093	4.6124	4.1138	3.6154	3.0991	2.6287	2.1876	1.8607	1.5482	1.2609	0.99335	0.75552	0.46855	0.2751	0.15801	0.083571	0.04448	0.019789	0.0054801
REFUGIO	0	0	0	0	0	0	0	0	0	0	0	0	0.20565	0.71479	1.6	2.1946	3	3.8777	4.4812	4.7187	5.2462	5.5623	5.6345	5.6793	5.7387	5.8012	5.8377	5.2492	4.5995	3.8814	3.1046	2.3062	2.0569	1.8077	1.5495	1.3143	1.0938	0.93035	0.77412	0.63044	0.49667	0.37776	0.23427	0.13755	0.079004	0.041786	0.02224	0.0098946	0.00274
ROBERTS	0	0	0	0	0	0	0	0	0	0	0	0	0	0	0	0	0	0.26609	0.53936	0.81512	1.0907	1.3662	1.3839	1.3949	1.4095	1.4249	1.4338	1.2501	1.0554	0.84693	0.62794	0.40698	0.36298	0.31901	0.27345	0.23194	0.19302	0.13695	0.091342	0.054995	0.024531	0	0	0	0	0	0	0	0
ROBERTSON	0	0	0	0	0	0	0	0	0	0	0	0	0.28277	0.98284	2.2	4.7484	8.2	10.274	11.994	13.22	13.112	12.101	12.258	12.355	12.484	12.62	12.699	11.82	10.766	9.5316	8.1301	6.6473	5.9286	5.2104	4.4663	3.7884	3.1527	2.4683	1.8767	1.3765	0.93717	0.56664	0.35141	0.20632	0.11851	0.062678	0.03336	0.014842	0.0041101
ROCKWALL	0	0	0	0	0	0	0	0	0	0	0.030659	0.2	0.61131	1.6296	3.4	7.3618	12.6	21.502	30.048	37.929	43.583	47.817	48.437	48.822	49.333	49.87	50.183	53.927	56.22	57.251	56.903	55.62	49.607	43.597	37.371	31.699	26.38	20.954	16.203	12.139	8.5387	5.4775	3.397	1.9945	1.1456	0.60589	0.32248	0.14347	0.039731
RUNNELS	0	0	0	0	0	0	0	0	0	0	0.030659	0.2	0.53419	1.3615	2.8	4.1285	5.8	7.0623	7.8746	8.0907	8.3852	8.1971	8.3035	8.3694	8.4571	8.5492	8.6029	7.5338	6.3955	5.1721	3.8822	2.5775	2.2989	2.0204	1.7318	1.469	1.2225	0.9445	0.70675	0.5077	0.3342	0.18888	0.11714	0.068775	0.039502	0.020893	0.01112	0.0049473	0.00137
RUSK	0	0	0	0	0	0	0	0	0	0	0.030659	0.2	1.2283	3.774	8.2	13.606	20.8	28.629	35.179	39.932	43.669	45.475	46.065	46.43	46.917	47.428	47.725	42.715	37.224	31.191	24.697	18.043	16.092	14.143	12.123	10.283	8.5574	6.9201	5.4603	4.1915	3.0547	2.0777	1.2885	0.75652	0.43452	0.22982	0.12232	0.05442	0.01507
SABINE	0	0	0	0	0	0	0	0	0	0	0	0	0.15424	0.5361	1.2	2.3892	4	4.8151	5.4287	5.7694	5.5841	4.9768	5.0414	5.0814	5.1346	5.1906	5.2232	5.0899	4.8606	4.54	4.1278	3.6628	3.2668	2.871	2.461	2.0875	1.7372	1.2325	0.82208	0.49495	0.22078	0	0	0	0	0	0	0	0
SAN AUGUSTINE	0	0	0	0	0	0	0	0	0	0	0.030659	0.2	0.53419	1.3615	2.8	3.5338	4.4	5.6053	6.359	6.516	7.3461	7.9044	8.0069	8.0705	8.155	8.2439	8.2956	7.1539	5.9571	4.6867	3.3632	2.0349	1.8149	1.595	1.3672	1.1597	0.96512	0.7619	0.58497	0.43437	0.30149	0.18888	0.11714	0.068775	0.039502	0.020893	0.01112	0.0049473	0.00137
SAN JACINTO	0	0	0	0	0	0	0	0	0	0	0	0	0.43701	1.5189	3.4	6.7978	11.4	14.251	16.546	18.073	18.08	16.882	17.101	17.237	17.418	17.607	17.718	15.745	13.606	11.274	8.782	6.2403	5.5657	4.8914	4.1929	3.5565	2.9597	2.2542	1.6571	1.1621	0.73381	0.37776	0.23427	0.13755	0.079004	0.041786	0.02224	0.0098946	0.00274
SAN PATRICIO	0	0	0	0	0	0	0	0	0	0	0.091977	0.6	2.5023	7.2118	15.4	26.776	41.8	52.708	61.155	66.242	68.043	65.772	66.625	67.155	67.858	68.597	69.028	63.337	56.788	49.334	41.06	32.422	28.917	25.414	21.785	18.478	15.378	11.913	8.9442	6.4535	4.2791	2.4554	1.5228	0.89407	0.51353	0.27161	0.14456	0.064315	0.01781
SAN SABA	0	0	0	0	0	0	0	0	0	0	0	0	0.17995	0.62544	1.4	1.8247	2.4	3.0753	3.5082	3.62	4.0811	4.3913	4.4483	4.4836	4.5306	4.5799	4.6087	4.0634	3.4781	2.8451	2.1738	1.4922	1.3309	1.1697	1.0026	0.85046	0.70775	0.5793	0.46318	0.36105	0.26878	0.18888	0.11714	0.068775	0.039502	0.020893	0.01112	0.0049473	0.00137
SCHLEICHER	0	0	0	0	0	0	0	0	0	0	0	0	0.051413	0.1787	0.4	0.73978	1.2	1.9278	2.6009	3.1871	3.6545	4.001	4.0529	4.0851	4.1278	4.1728	4.199	3.6681	3.1043	2.4997	1.8635	1.2209	1.0889	0.95702	0.82034	0.69583	0.57907	0.41085	0.27403	0.16498	0.073593	0	0	0	0	0	0	0	0
SCURRY	0	0	0	0	0	0	0	0	0	0	0.061318	0.4	0.83701	1.9189	3.8	6.2021	9.2	12.127	14.5	16.105	17.126	17.273	17.497	17.636	17.82	18.014	18.127	15.807	13.348	10.714	7.9472	5.155	4.5977	4.0407	3.4637	2.9379	2.445	1.9661	1.5418	1.1748	0.84722	0.56664	0.35141	0.20632	0.11851	0.062678	0.03336	0.014842	0.0041101
SHACKELFORD	0	0	0	0	0	0	0	0	0	0	0	0	0.025707	0.089349	0.2	0.53978	1	1.4875	1.9508	2.372	2.5637	2.6348	2.669	2.6902	2.7183	2.748	2.7652	2.7182	2.6179	2.4674	2.2661	2.0349	1.8149	1.595	1.3672	1.1597	0.96512	0.68474	0.45671	0.27497	0.12265	0	0	0	0	0	0	0	0
SHELBY	0	0	0	0	0	0	0	0	0	0	0	0	0.71979	2.5018	5.6	9.1677	14	17.937	20.937	22.665	23.92	23.908	24.218	24.411	24.666	24.935	25.092	22.66	19.955	16.948	13.68	10.31	9.1954	8.0815	6.9273	5.8759	4.8899	3.7008	2.6988	1.8714	1.1579	0.56664	0.35141	0.20632	0.11851	0.062678	0.03336	0.014842	0.0041101
SHERMAN	0	0	0	0	0	0	0	0	0	0	0	0	0.10283	0.3574	0.8	1.0548	1.4	1.6203	1.6975	1.5898	1.6696	1.6589	1.6805	1.6938	1.7115	1.7302	1.7411	1.6633	1.557	1.4228	1.2614	1.0853	0.96794	0.85068	0.72919	0.61851	0.51473	0.3652	0.24358	0.14665	0.065416	0	0	0	0	0	0	0	0
SMITH	0	0	0	0	0	0	0	0	0	0	0.091977	0.6	3.9162	12.126	26.4	50.263	82.2	112.7	139.21	159.98	171.04	173.6	175.86	177.25	179.11	181.06	182.2	173.22	161.34	146.61	129.12	110.15	98.246	86.344	74.013	62.779	52.245	40.308	30.11	21.58	14.151	7.933	4.9197	2.8885	1.6591	0.8775	0.46704	0.20779	0.057541
SOMERVELL	0	0	0	0	0	0	0	0	0	0	0	0	0.10283	0.3574	0.8	1.4796	2.4	3.3805	4.2386	4.9187	5.3612	5.5623	5.6345	5.6793	5.7387	5.8012	5.8377	5.5828	5.2316	4.7866	4.2497	3.6628	3.2668	2.871	2.461	2.0875	1.7372	1.464	1.2068	0.97316	0.75728	0.56664	0.35141	0.20632	0.11851	0.062678	0.03336	0.014842	0.0041101
STARR	0	0	0	0	0	0	0	0	0	0	0.36791	2.4	5.6133	13.569	27.4	40.793	57.4	70.019	78.323	80.9	83.536	81.288	82.343	82.997	83.866	84.78	85.312	78.999	71.551	62.929	53.222	43.004	38.355	33.708	28.894	24.509	20.396	16.014	12.217	8.9991	6.1688	3.7776	2.3427	1.3755	0.79004	0.41786	0.2224	0.098946	0.0274
STEPHENS	0	0	0	0	0	0	0	0	0	0	0	0	0.25707	0.89349	2	2.6796	3.6	5.1105	6.2894	7.0147	8.1659	9.0754	9.1931	9.2662	9.3632	9.4652	9.5246	8.3732	7.1417	5.8135	4.4085	2.9845	2.6618	2.3394	2.0053	1.7009	1.4155	1.0043	0.66984	0.40329	0.17989	0	0	0	0	0	0	0	0
STERLING	0	0	0	0	0	0	0	0	0	0	0	0	0.025707	0.089349	0.2	0.2	0.2	0.23131	0.22623	0.17467	0.23372	0.29276	0.29655	0.29891	0.30204	0.30533	0.30724	0.27979	0.24873	0.21381	0.17546	0.13566	0.12099	0.10634	0.091149	0.077314	0.064341	0.04565	0.030447	0.018332	0.008177	0	0	0	0	0	0	0	0
STONEWALL	0	0	0	0	0	0	0	0	0	0	0	0	0	0	0	0.25484	0.6	0.94211	1.2935	1.648	1.7475	1.7565	1.7793	1.7935	1.8122	1.832	1.8435	1.6454	1.4292	1.1924	0.93822	0.67829	0.60496	0.53168	0.45575	0.38657	0.32171	0.3054	0.28049	0.25106	0.21972	0.18888	0.11714	0.068775	0.039502	0.020893	0.01112	0.0049473	0.00137
SUTTON	0	0	0	0	0	0	0	0	0	0	0	0	0.12853	0.44675	1	2.0193	3.4	3.8797	4.1861	4.2631	3.8737	3.1227	3.1632	3.1884	3.2217	3.2568	3.2773	3.0289	2.7374	2.4014	2.0242	1.6279	1.4519	1.276	1.0938	0.92777	0.7721	0.54779	0.36537	0.21998	0.098124	0	0	0	0	0	0	0	0
SWISHER	0	0	0	0	0	0	0	0	0	0	0.030659	0.2	0.45707	1.0935	2.2	3.3586	4.8	6.1205	7.1041	7.6325	8.0772	8.0996	8.2046	8.2698	8.3564	8.4474	8.5004	7.5517	6.5233	5.4026	4.2054	2.9845	2.6618	2.3394	2.0053	1.7009	1.4155	1.0814	0.7981	0.5627	0.35873	0.18888	0.11714	0.068775	0.039502	0.020893	0.01112	0.0049473	0.00137
TARRANT	0	0	0	0	0	0	0	0	0	0	1.9622	12.8	43.005	117.79	247.8	437.22	685.6	955.6	1189.1	1370.2	1489.8	1541.4	1561.3	1573.8	1590.2	1607.6	1617.6	1603.9	1557.4	1480.7	1372.8	1246.2	1111.4	976.79	837.3	710.21	591.04	463.78	353.56	260.21	178.12	108.79	67.471	39.614	22.753	12.034	6.4051	2.8496	0.78913
TAYLOR	0	0	0	0	0	0	0	0	0	0	0.36791	2.4	5.2534	12.318	24.6	43.09	66.6	90.412	110.73	126.09	134.85	136.91	138.69	139.79	141.25	142.79	143.69	127.96	110.84	92.148	72.13	51.686	46.098	40.514	34.728	29.457	24.514	19.013	14.294	10.332	6.8709	3.9665	2.4599	1.4443	0.82955	0.43875	0.23352	0.10389	0.02877
TERRELL	0	0	0	0	0	0	0	0	0	0	0	0	0.025707	0.089349	0.2	0.28495	0.4	0.52634	0.61886	0.66578	0.73832	0.78068	0.79081	0.79709	0.80543	0.81421	0.81932	0.72386	0.62114	0.50982	0.39154	0.27132	0.24199	0.21267	0.1823	0.15463	0.12868	0.091299	0.060895	0.036663	0.016354	0	0	0	0	0	0	0	0
TERRY	0	0	0	0	0	0	0	0	0	0	0.030659	0.2	0.68843	1.8976	4	6.6026	10	11.811	12.964	13.245	12.994	11.808	11.961	12.056	12.182	12.315	12.392	11.007	9.5054	7.8695	6.1225	4.3411	3.8718	3.4027	2.9168	2.4741	2.0589	1.9237	1.7439	1.543	1.3347	1.1333	0.70282	0.41265	0.23701	0.12536	0.06672	0.029684	0.0082201
THROCKMORTON	0	0	0	0	0	0	0	0	0	0	0	0	0	0	0	0	0	0.20907	0.42378	0.64045	0.85699	1.0734	1.0874	1.096	1.1075	1.1195	1.1266	1.1037	1.0595	0.99519	0.91052	0.81395	0.72596	0.63801	0.5469	0.46389	0.38605	0.35105	0.31094	0.26939	0.22789	0.18888	0.11714	0.068775	0.039502	0.020893	0.01112	0.0049473	0.00137
TITUS	0	0	0	0	0	0	0	0	0	0	0.091977	0.6	1.5511	3.9059	8	14.534	23	29.024	33.833	36.968	37.567	35.814	36.278	36.567	36.949	37.352	37.586	34.883	31.671	27.937	23.716	19.264	17.181	15.1	12.943	10.979	9.1365	7.2538	5.6061	4.1971	2.9495	1.8888	1.1714	0.68775	0.39502	0.20893	0.1112	0.049473	0.0137
TOM GREEN	0	0	0	0	0	0	0	0	0	0	0.091977	0.6	2.7851	8.1947	17.6	32.204	51.6	69.752	85.228	96.898	103.27	104.42	105.77	106.61	107.73	108.9	109.58	98.868	86.965	73.756	59.411	44.632	39.807	34.984	29.988	25.436	21.168	16.099	11.813	8.2627	5.1939	2.6443	1.6399	0.96285	0.55303	0.2925	0.15568	0.069262	0.01918
TRAVIS	0	0	0	0	0	0	0	0	0	0	1.349	8.8	24.25	62.499	129	219.82	337.2	470.78	585.58	673.52	735.71	765.16	775.09	781.25	789.43	798.03	803.04	848.97	873.15	878.22	862.61	833.22	743.14	653.11	559.84	474.86	395.18	314.25	243.31	182.57	128.73	82.918	51.423	30.192	17.341	9.1719	4.8817	2.1719	0.60144
TRINITY	0	0	0	0	0	0	0	0	0	0	0	0	0.17995	0.62544	1.4	3.5236	6.4	8.6338	10.667	12.394	12.771	12.393	12.554	12.654	12.786	12.926	13.007	11.266	9.4339	7.4824	5.4428	3.3915	3.0248	2.6584	2.2787	1.9329	1.6085	1.2955	1.0177	0.77709	0.56209	0.37776	0.23427	0.13755	0.079004	0.041786	0.02224	0.0098946	0.00274
TYLER	0	0	0	0	0	0	0	0	0	0	0	0	0.25707	0.89349	2	5.3129	9.8	12.394	14.685	16.533	16.173	14.638	14.828	14.945	15.102	15.266	15.362	13.789	12.057	10.148	8.0857	5.969	5.3237	4.6787	4.0106	3.4018	2.831	2.0086	1.3397	0.80659	0.35979	0	0	0	0	0	0	0	0
UPSHUR	0	0	0	0	0	0	0	0	0	0	0	0	0.51413	1.787	4	10.201	18.6	23.788	28.371	32.067	31.771	29.276	29.655	29.891	30.204	30.533	30.724	28.312	25.505	22.287	18.691	14.922	13.309	11.697	10.026	8.5046	7.0775	5.4844	4.1187	2.9729	1.9725	1.1333	0.70282	0.41265	0.23701	0.12536	0.06672	0.029684	0.0082201
UPTON	0	0	0	0	0	0	0	0	0	0	0.030659	0.2	0.27712	0.46805	0.8	1.279	1.8	2.198	2.4951	2.6556	2.638	2.4396	2.4713	2.4909	2.517	2.5444	2.5604	2.5206	2.431	2.2947	2.111	1.8992	1.6939	1.4887	1.2761	1.0824	0.90078	0.63909	0.42626	0.25664	0.11448	0	0	0	0	0	0	0	0
UVALDE	0	0	0	0	0	0	0	0	0	0	0.12264	0.8	1.5455	3.3911	6.6	10.3	14.8	18.844	21.917	23.672	24.81	24.591	24.91	25.108	25.371	25.648	25.809	24.369	22.537	20.314	17.715	14.922	13.309	11.697	10.026	8.5046	7.0775	5.2529	3.734	2.4947	1.436	0.56664	0.35141	0.20632	0.11851	0.062678	0.03336	0.014842	0.0041101
VAL VERDE	0	0	0	0	0	0	0	0	0	0	0.12264	0.8	2.3167	6.0716	12.6	20.037	29.6	38.1	44.631	48.483	51.298	51.427	52.094	52.508	53.058	53.636	53.973	50.895	47.002	42.297	36.814	30.93	27.586	24.244	20.782	17.628	14.67	11.565	8.8658	6.5706	4.5468	2.8332	1.757	1.0316	0.59253	0.31339	0.1668	0.074209	0.02055
VAN ZANDT	0	0	0	0	0	0	0	0	0	0	0	0	0.59125	2.055	4.6	10.291	18	24.821	30.97	36.107	38.093	38.058	38.552	38.858	39.265	39.693	39.942	37.006	33.536	29.516	24.985	20.213	18.028	15.844	13.581	11.52	9.5869	7.3419	5.4344	3.8472	2.4702	1.3222	0.81996	0.48142	0.27652	0.14625	0.07784	0.034631	0.0095901
VICTORIA	0	0	0	0	0	0	0	0	0	0	0.061318	0.4	2.7136	8.4414	18.4	32.694	51.8	64.938	75.08	81.135	82.784	79.337	80.366	81.004	81.852	82.744	83.263	77.457	70.504	62.379	53.159	43.411	38.718	34.027	29.168	24.741	20.589	16.305	12.565	9.3729	6.551	4.1554	2.577	1.513	0.86905	0.45964	0.24464	0.10884	0.03014
WALKER	0	0	0	0	0	0	0	0	0	0	0.061318	0.4	1.0684	2.7231	5.6	10.211	16.2	23.153	29.326	34.347	37.569	39.132	39.639	39.954	40.372	40.812	41.068	37.676	33.774	29.334	24.407	19.264	17.181	15.1	12.943	10.979	9.1365	7.0995	5.3496	3.8783	2.5918	1.511	0.93709	0.5502	0.31602	0.16714	0.08896	0.039578	0.01096
WALLER	0	0	0	0	0	0	0	0	0	0	0	0	0.41131	1.4296	3.2	8.2118	15	21.108	26.785	31.77	33.511	33.472	33.906	34.175	34.533	34.909	35.128	33.145	30.63	27.584	24.03	20.213	18.028	15.844	13.581	11.52	9.5869	7.8819	6.3322	4.963	3.722	2.6443	1.6399	0.96285	0.55303	0.2925	0.15568	0.069262	0.01918
WARD	0	0	0	0	0	0	0	0	0	0	0	0	0.30848	1.0722	2.4	3.4193	4.8	6.2591	7.3107	7.8147	8.6261	9.0754	9.1931	9.2662	9.3632	9.4652	9.5246	8.6734	7.7107	6.6282	5.4391	4.2054	3.7508	3.2964	2.8256	2.3967	1.9946	1.4151	0.94387	0.56828	0.25349	0	0	0	0	0	0	0	0
WASHINGTON	0	0	0	0	0	0	0	0	0	0	0.030659	0.2	0.84267	2.4337	5.2	8.0575	11.8	15.89	19.159	21.297	23.311	24.299	24.614	24.809	25.069	25.342	25.501	23.856	21.846	19.466	16.738	13.837	12.341	10.846	9.2972	7.8861	6.5628	4.9649	3.6186	2.5074	1.5494	0.75552	0.46855	0.2751	0.15801	0.083571	0.04448	0.019789	0.0054801
WEBB	0	0	0	0	0	0	0	0	0	0	1.0731	7	17.514	43.544	88.8	140.31	205.6	254.59	289.68	306.1	315.15	305.54	309.5	311.96	315.23	318.66	320.66	312.83	299.06	279.66	254.61	226.28	201.82	177.37	152.04	128.96	107.32	82.779	61.816	44.286	29.019	16.244	10.074	5.9146	3.3972	1.7968	0.95632	0.42547	0.11782
WHARTON	0	0	0	0	0	0	0	0	0	0	0.030659	0.2	0.94549	2.7911	6	12.68	21.6	28.533	34.573	39.322	40.564	39.424	39.936	40.253	40.674	41.118	41.376	38.056	34.212	29.819	24.926	19.806	17.665	15.525	13.308	11.288	9.3938	7.1278	5.2148	3.6328	2.2668	1.1333	0.70282	0.41265	0.23701	0.12536	0.06672	0.029684	0.0082201
WHEELER	0	0	0	0	0	0	0	0	0	0	0.030659	0.2	0.30283	0.5574	1	1.9037	3	3.6574	4.1836	4.5289	4.3819	3.9034	3.954	3.9855	4.0272	4.0711	4.0966	3.7194	3.2953	2.8207	2.3012	1.7636	1.5729	1.3824	1.1849	1.0051	0.83644	0.6706	0.52407	0.39771	0.28513	0.18888	0.11714	0.068775	0.039502	0.020893	0.01112	0.0049473	0.00137
WICHITA	0	0	0	0	0	0	0	0	0	0	0.1533	1	3.3393	9.1308	19.2	36.376	59	79.848	97.871	111.83	118.52	119.05	120.6	121.56	122.83	124.17	124.95	113.26	100.16	85.533	69.558	53.043	47.308	41.577	35.639	30.23	25.157	18.929	13.7	9.3993	5.7009	2.6443	1.6399	0.96285	0.55303	0.2925	0.15568	0.069262	0.01918
WILBARGER	0	0	0	0	0	0	0	0	0	0	0.030659	0.2	0.50848	1.2722	2.6	5.2026	8.6	10.933	12.883	14.293	14.396	13.564	13.74	13.849	13.994	14.147	14.236	12.485	10.618	8.6092	6.4881	4.3411	3.8718	3.4027	2.9168	2.4741	2.0589	1.5379	1.1026	0.74601	0.4405	0.18888	0.11714	0.068775	0.039502	0.020893	0.01112	0.0049473	0.00137
WILLACY	0	0	0	0	0	0	0	0	0	0	0.061318	0.4	1.017	2.5444	5.2	8.5365	12.8	16.345	19.093	20.751	21.664	21.371	21.648	21.82	22.049	22.289	22.429	21.192	19.611	17.69	15.442	13.023	11.615	10.208	8.7503	7.4222	6.1768	4.8453	3.6925	2.7162	1.858	1.1333	0.70282	0.41265	0.23701	0.12536	0.06672	0.029684	0.0082201
WILLIAMSON	0	0	0	0	0	0	0	0	0	0	0.030659	0.2	3.8246	12.798	28.4	52.749	85.6	135.14	180.76	220.25	250.93	272.95	276.49	278.68	281.6	284.67	286.45	311.55	327.97	336.9	337.6	332.63	296.67	260.73	223.5	189.57	157.77	123.2	93.382	68.222	46.16	27.576	17.102	10.041	5.7673	3.0503	1.6235	0.7223	0.20002
WILSON	0	0	0	0	0	0	0	0	0	0	0.061318	0.4	0.83701	1.9189	3.8	6.6268	10.2	15.047	19.391	22.986	25.57	27.129	27.481	27.699	27.989	28.294	28.471	27.339	25.725	23.645	21.106	18.314	16.334	14.355	12.305	10.437	8.6861	6.9342	5.3929	4.0688	2.8922	1.8888	1.1714	0.68775	0.39502	0.20893	0.1112	0.049473	0.0137
WINKLER	0	0	0	0	0	0	0	0	0	0	0	0	0.07712	0.26805	0.6	1.1946	2	3.4814	4.8911	6.1743	7.1939	8.002	8.1058	8.1702	8.2557	8.3457	8.398	7.2694	6.0822	4.8183	3.498	2.1705	1.9359	1.7014	1.4584	1.237	1.0295	0.8847	0.74367	0.61211	0.4885	0.37776	0.23427	0.13755	0.079004	0.041786	0.02224	0.0098946	0.00274
WISE	0	0	0	0	0	0	0	0	0	0	0.030659	0.2	0.73984	2.0763	4.4	11.25	20.4	28.869	36.785	43.798	46.248	46.255	46.855	47.228	47.722	48.242	48.545	44.773	40.374	35.321	29.669	23.74	21.174	18.609	15.951	13.53	11.26	8.9145	6.8674	5.1208	3.577	2.2666	1.4056	0.8253	0.47403	0.25071	0.13344	0.059368	0.01644
WOOD	0	0	0	0	0	0	0	0	0	0	0.030659	0.2	0.79125	2.255	4.8	9.6962	16.2	20.759	24.585	27.378	27.786	26.446	26.789	27.001	27.284	27.581	27.754	24.929	21.816	18.379	14.666	10.853	9.6794	8.5068	7.2919	6.1851	5.1473	3.9606	2.9488	2.1041	1.3695	0.75552	0.46855	0.2751	0.15801	0.083571	0.04448	0.019789	0.0054801
YOAKUM	0	0	0	0	0	0	0	0	0	0	0	0	0.25707	0.89349	2	3.1892	4.8	5.8734	6.6033	6.8756	7.0643	6.831	6.9196	6.9745	7.0475	7.1243	7.169	6.7507	6.2252	5.5924	4.8573	4.0698	3.6298	3.1901	2.7345	2.3194	1.9302	1.3695	0.91342	0.54995	0.24531	0	0	0	0	0	0	0	0
YOUNG	0	0	0	0	0	0	0	0	0	0	0.061318	0.4	0.68277	1.3828	2.6	5.172	8.4	11.443	14.159	16.389	17.201	17.077	17.299	17.436	17.619	17.811	17.923	15.876	13.666	11.266	8.7081	6.1046	5.4447	4.7851	4.1017	3.4791	2.8954	2.1314	1.4984	0.98432	0.5468	0.18888	0.11714	0.068775	0.039502	0.020893	0.01112	0.0049473	0.00137
ZAPATA	0	0	0	0	0	0	0	0	0	0	0.091977	0.6	1.7054	4.442	9.2	12.251	16	18.164	18.784	17.414	17.657	16.785	17.002	17.137	17.317	17.506	17.615	15.897	13.987	11.866	9.5632	7.1899	6.4126	5.6358	4.8309	4.0977	3.4101	2.6509	1.9985	1.4498	0.96988	0.56664	0.35141	0.20632	0.11851	0.062678	0.03336	0.014842	0.0041101
ZAVALA	0	0	0	0	0	0	0	0	0	0	0.030659	0.2	0.71413	1.987	4.2	6.8026	10.2	12.252	13.614	14.06	14.084	13.174	13.345	13.451	13.592	13.74	13.826	12.39	10.814	9.0785	7.2084	5.2907	4.7187	4.1471	3.5548	3.0153	2.5093	2.0118	1.5722	1.1931	0.8554	0.56664	0.35141	0.20632	0.11851	0.062678	0.03336	0.014842	0.0041101
