# Supplementary material for: Estimation of single-year-of-age counts of live births, fetal losses, abortions, and pregnant women for counties of Texas
Source: BMC Res Notes. 2017 May 8;10:178. doi: 10.1186/s13104-017-2496-x (PMC5422890; doi:10.1186/s13104-017-2496-x)
Supplement: Supplementary file 6 — Additional file 6. This file contains single-year-of-age national populations of women for the year 2010. [file 13104_2017_2496_MOESM6_ESM.csv]

Age	Women counts
10	2036545
11	2011151
12	2006098
13	2013099
14	2030439
15	2065798
16	2100105
17	2132142
18	2195382
19	2243250
20	2210810
21	2131096
22	2086845
23	2057772
24	2085300
25	2101042
26	2055217
27	2108218
28	2096644
29	2105137
30	2124866
31	1982063
32	1992371
33	1943287
34	1923012
35	1975518
36	1911492
37	1981059
38	2072160
39	2197391
40	2192025
41	2067167
42	2047451
43	2069115
44	2121229
