# Supplementary material for: Estimation of single-year-of-age counts of live births, fetal losses, abortions, and pregnant women for counties of Texas
Source: BMC Res Notes. 2017 May 8;10:178. doi: 10.1186/s13104-017-2496-x (PMC5422890; doi:10.1186/s13104-017-2496-x)
Supplement: Supplementary file 7 — Additional file 7. This file contains national aggregated fetal loss rates and corresponding populations of women for the year 2008. [file 13104_2017_2496_MOESM7_ESM.csv]

	Rate per 1000	Women counts
10to14	0.2	10097332
15-17	7.9	6298045
18-19	17.5	4438632
20-24	22.9	10571823
25-29	24.2	10466258
30-34	23.3	9965599
35-39	21.5	10137620
40-44	4.8	10496987
