# Supplementary material for: Estimation of single-year-of-age counts of live births, fetal losses, abortions, and pregnant women for counties of Texas
Source: BMC Res Notes. 2017 May 8;10:178. doi: 10.1186/s13104-017-2496-x (PMC5422890; doi:10.1186/s13104-017-2496-x)
Supplement: Supplementary file 8 — Additional file 8. This file contains single-year-of-age populations of women for the 254 counties of Texas for the year 2010. [file 13104_2017_2496_MOESM8_ESM.csv]

age\county	1	2	3	4	5	6	7	8	9	10	11	12	13	14	15	16	17	18	19	20	21	22	23	24	25	26	27	28	29	30	31	32	33	34	35	36	37	38	39	40	41	42	43	44	45	46	47	48	49
Anderson	331	323	318	325	299	304	304	300	322	331	336	293	302	321	290	327	290	286	238	252	269	263	269	277	263	240	308	263	302	286	264	265	235	258	260	271	280	292	278	271	257	270	284	276	293	298	316	96	113
Andrews	100	112	116	119	120	132	110	108	129	110	106	116	99	116	118	124	87	116	97	79	112	88	96	102	112	99	122	95	103	87	83	93	109	102	83	92	87	73	85	89	106	124	88	71	111	126	109	586	573
Angelina	596	630	663	701	625	639	627	632	618	652	674	636	654	636	572	618	633	670	595	568	551	558	547	538	522	569	561	565	582	612	542	542	510	540	540	556	543	573	595	631	563	548	574	560	570	555	642	155	197
Aransas	115	115	119	119	107	120	101	111	120	104	122	142	123	127	134	108	171	121	92	99	105	108	95	99	97	96	93	112	113	96	95	107	98	100	116	86	120	100	127	126	110	123	116	146	153	153	173	58	99
Archer	53	38	59	60	54	61	50	55	58	77	75	70	72	66	72	51	50	57	51	53	40	35	30	31	38	39	41	36	41	39	38	55	46	44	43	57	47	48	73	67	57	49	60	57	68	73	97	17	15
Armstrong	11	10	8	13	12	9	8	12	20	12	12	9	9	8	14	16	13	13	3	4	5	8	7	12	7	7	10	7	10	12	12	10	8	10	10	7	9	7	18	10	12	9	11	11	7	18	12	326	335
Atascosa	305	336	332	336	359	327	330	372	356	365	366	406	375	392	351	373	346	335	275	268	249	252	253	284	251	247	256	245	277	276	271	258	255	249	274	263	320	310	280	317	275	264	262	283	289	353	342	230	242
Austin	174	182	191	174	159	157	195	166	193	208	233	214	174	201	226	214	209	168	156	153	152	126	135	143	150	106	158	148	144	164	176	157	156	138	176	155	149	185	194	176	171	165	152	187	205	206	225	46	36
Bailey	64	61	61	77	66	65	55	67	70	50	47	54	49	67	52	48	55	48	44	44	45	46	50	46	60	47	37	47	48	38	44	41	34	44	38	48	33	38	38	39	44	37	38	37	41	45	40	177	215
Bandera	93	98	96	96	101	91	120	110	104	116	109	130	116	126	141	147	127	93	81	76	71	78	74	68	82	62	66	61	89	89	75	74	65	88	112	86	110	82	115	130	123	133	134	131	161	176	186	554	566
Bastrop	529	472	501	490	488	542	541	529	548	535	568	574	545	535	546	507	544	498	367	375	304	359	332	374	349	375	374	432	413	409	464	380	448	435	447	482	421	494	511	532	515	466	495	506	592	561	559	19	28
Baylor	23	9	25	17	28	26	18	21	22	23	25	23	21	15	19	16	21	32	21	19	18	20	14	16	20	20	12	18	18	17	16	16	20	15	16	12	19	14	28	19	24	19	26	29	29	29	20	175	175
Bee	186	188	214	183	199	191	209	160	208	201	188	189	175	183	199	170	206	217	179	182	152	133	155	153	169	166	164	153	162	158	117	144	154	143	137	147	140	148	150	151	123	141	174	141	162	169	173	2003	2004
Bell	2877	2859	2761	2639	2538	2414	2342	2381	2362	2350	2158	2164	2047	2081	2150	2167	2149	2126	2271	2569	2713	2911	2951	3167	3127	2892	2988	2884	2711	2610	2363	2325	2114	2077	2145	1989	2108	2057	2156	2099	1925	1923	1785	1878	2027	2091	2005	11979	12092
Bexar	12472	12928	12898	12868	12835	13020	12948	12530	12965	12859	12618	12478	12527	12203	12470	12514	12432	13092	13358	12976	12903	12762	13185	13340	13546	13218	13196	13198	13211	12928	11951	11899	11808	11798	11660	11635	11989	12399	12685	12142	11573	11170	10950	11306	12187	12031	12178	71	95
Blanco	44	68	60	59	51	55	55	56	57	72	50	60	70	78	67	66	60	53	36	31	39	49	32	51	39	31	28	56	40	45	38	48	46	37	57	60	61	65	68	56	59	62	72	61	75	74	82	9	2
Borden	2	1	0	3	4	6	2	3	3	3	5	5	2	8	2	4	5	3	1	3	2	2	2	4	1	2	2	3	2	0	5	3	4	1	1	5	2	2	6	6	5	5	2	3	7	9	6	110	136
Bosque	105	88	93	93	123	90	112	110	105	114	133	120	122	126	121	121	154	110	91	84	61	76	65	71	74	82	75	85	107	75	85	86	80	86	80	86	96	103	111	124	102	117	120	100	124	120	144	668	660
Bowie	557	569	631	568	623	600	619	597	644	630	628	582	611	653	664	643	614	585	546	497	501	501	514	578	550	517	558	532	602	652	552	560	575	492	549	558	573	563	632	607	520	577	538	568	654	610	683	2315	2323
Brazoria	2516	2381	2519	2293	2390	2436	2371	2442	2454	2459	2230	2270	2220	2281	2302	2208	2238	2015	1739	1745	1597	1668	1699	1735	1930	1950	2098	2180	2247	2299	2159	2155	2138	2255	2257	2334	2401	2404	2559	2378	2238	2171	2194	2095	2326	2360	2288	907	984
Brazos	1243	1273	1191	1167	1143	1085	1101	1126	1061	1049	1002	977	973	898	974	921	1074	2940	5895	5816	5338	4048	2574	2128	1894	1713	1590	1526	1470	1321	1244	1084	1125	1020	978	946	1006	1006	1087	1005	931	872	901	907	924	964	932	77	62
Brewster	49	42	47	63	55	42	47	49	58	55	53	51	52	62	37	56	51	43	61	56	74	59	54	72	72	53	55	66	52	56	49	57	58	50	59	34	41	58	45	58	49	64	57	43	67	65	59	12	8
Briscoe	9	8	13	10	9	10	6	8	8	14	15	5	10	11	12	11	6	11	5	5	7	7	6	8	4	4	7	6	8	10	10	8	7	14	10	6	10	8	9	9	13	3	7	8	16	16	10	60	43
Brooks	49	57	68	52	61	48	47	63	50	45	39	48	42	55	37	45	66	55	49	59	34	50	42	48	29	38	53	41	46	40	23	33	31	35	25	16	42	42	34	28	39	29	40	45	49	45	53	257	270
Brown	214	203	260	242	255	240	233	263	241	265	241	251	250	250	280	275	281	255	247	250	253	245	246	195	197	232	212	220	202	216	213	195	203	219	205	211	209	250	228	211	210	200	214	224	240	227	301	124	129
Burleson	82	113	109	110	116	105	99	104	121	112	104	128	115	99	127	102	121	111	101	80	74	98	85	94	87	74	87	93	94	97	89	74	80	84	86	84	106	92	81	112	101	106	118	124	111	121	151	341	364
Burnet	229	221	232	261	261	272	275	298	264	270	307	307	283	273	277	288	319	262	205	177	185	173	203	213	201	248	248	221	239	243	228	241	214	217	203	212	243	250	283	256	241	256	234	247	295	321	327	251	267
Caldwell	260	287	248	253	260	264	235	282	272	292	246	229	247	274	282	292	361	318	314	307	266	269	243	217	256	223	242	223	229	255	243	241	202	230	215	240	238	252	288	261	232	248	232	245	282	229	263	148	143
Calhoun	134	146	152	154	143	161	149	139	138	166	139	150	168	166	135	184	169	160	151	113	115	114	104	117	116	109	122	157	124	140	113	106	111	102	111	105	120	131	128	144	134	122	148	143	159	130	164	123	93
Callahan	73	73	80	78	62	95	91	116	97	86	115	100	98	106	104	89	94	69	57	57	65	66	58	62	68	83	65	66	64	79	67	80	69	77	70	76	78	70	103	81	91	81	78	73	81	98	115	2436	2583
Cameron	3413	3580	3446	3573	3763	3678	3760	3911	3792	3791	3629	3754	3571	3556	3623	3626	3679	3386	3090	2946	2752	2632	2610	2559	2637	2568	2598	2784	2914	2737	2655	2665	2864	2911	2900	2851	2893	2859	3043	2925	2656	2634	2638	2445	2581	2580	2537	86	95
Camp	70	98	98	88	99	107	85	100	87	99	95	79	89	82	88	80	97	91	75	73	70	58	72	67	79	53	61	67	75	80	71	102	78	55	66	56	65	87	81	74	74	76	65	79	107	68	67	41	38
Carson	37	34	40	40	48	42	43	39	54	43	45	59	49	48	42	46	47	36	22	31	29	21	23	26	29	17	32	29	38	36	30	42	29	21	45	27	37	31	41	35	43	42	37	42	48	48	54	216	210
Cass	151	169	175	177	202	185	169	179	183	213	195	198	197	164	210	213	198	186	137	165	151	141	149	193	144	161	156	163	191	165	179	173	160	158	167	154	185	192	192	217	196	167	188	200	213	229	236	46	54
Castro	65	64	70	57	69	73	53	63	85	69	75	72	68	76	59	73	79	53	37	47	45	40	51	46	39	48	53	49	39	55	54	41	42	56	39	59	45	25	44	50	43	45	41	44	41	63	52	262	255
Chambers	231	233	237	230	257	257	262	248	284	300	284	310	279	305	293	295	286	267	204	183	177	185	150	181	187	186	205	229	223	236	186	243	255	251	237	267	249	302	296	289	278	252	278	262	257	244	245	319	321
Cherokee	361	341	343	355	360	369	379	360	358	345	383	344	353	349	328	379	343	374	366	326	295	298	270	237	264	308	290	270	312	331	278	274	302	264	289	313	283	317	309	282	285	294	260	298	289	305	317	35	43
Childress	39	44	48	38	44	34	36	47	32	38	34	45	44	40	45	25	45	48	25	20	29	21	21	21	38	38	28	32	30	35	38	44	32	37	26	27	36	32	32	28	35	21	39	32	43	45	26	86	90
Clay	66	59	51	47	70	59	61	56	73	68	71	64	78	84	71	77	77	71	57	56	39	37	42	38	46	51	59	51	45	49	46	68	55	63	60	51	51	72	66	81	60	75	62	72	80	97	89	21	21
Cochran	32	15	36	18	28	30	23	28	22	22	26	22	24	32	23	40	33	22	25	18	21	21	21	13	20	24	12	26	18	20	6	19	14	9	14	15	17	14	20	26	16	22	11	17	26	22	25	25	27
Coke	12	18	12	17	8	21	25	25	28	26	16	24	18	18	22	15	21	13	10	12	14	5	11	13	11	17	12	19	14	17	19	13	13	14	14	13	14	18	10	17	20	16	18	19	41	22	24	64	67
Coleman	53	48	63	44	51	51	61	48	50	47	52	56	55	63	35	50	62	68	34	49	29	34	45	47	34	38	42	33	35	29	38	37	53	50	49	50	54	57	61	52	40	55	35	45	43	68	58	6362	6215
Collin	5560	5935	5851	6172	6375	6401	6428	6566	6591	6798	6348	6197	6256	6039	5917	5671	5629	4754	3612	3596	3304	3715	4014	4489	4728	4909	5349	5619	5686	6033	5964	6184	6409	6535	6918	6795	6955	7306	7803	7352	6963	6640	6299	6463	6886	6793	6767	15	36
Collingsworth	25	28	18	22	21	20	19	31	21	15	19	23	24	30	15	28	21	20	11	13	12	18	11	22	24	17	16	7	15	21	15	15	19	17	16	13	15	14	19	13	17	18	15	19	27	21	18	152	166
Colorado	115	136	119	130	120	128	135	125	137	138	124	140	144	151	131	151	141	129	112	96	91	98	100	100	108	90	121	89	109	114	120	89	115	94	95	86	105	113	94	120	133	123	132	104	128	156	128	911	924
Comal	610	635	627	678	685	656	693	664	722	705	717	743	756	726	747	814	774	642	491	485	509	475	508	523	532	500	552	538	561	578	576	513	565	564	650	617	692	700	781	777	734	738	676	803	843	906	911	101	89
Comanche	88	92	106	93	109	69	92	92	70	115	82	114	104	78	99	91	103	78	78	70	61	62	64	77	49	66	69	64	55	63	63	69	73	62	65	80	73	91	88	86	74	97	97	66	88	105	87	12	9
Concho	16	19	24	15	24	11	22	8	7	20	23	15	12	23	15	19	16	20	12	11	7	7	9	4	6	14	11	10	20	9	17	9	8	12	13	11	14	22	7	15	16	14	16	8	22	32	17	232	290
Cooke	248	266	275	276	242	245	263	265	288	263	228	282	260	279	259	256	250	274	264	237	195	223	204	201	195	213	260	217	220	216	196	205	195	192	214	219	199	221	249	230	238	204	244	251	240	266	314	527	488
Coryell	719	653	650	684	572	569	652	555	567	574	529	550	482	495	486	473	477	426	482	528	599	712	727	802	730	826	742	707	728	744	660	671	580	599	585	561	599	606	639	633	564	573	505	525	544	549	514	9	14
Cottle	8	3	8	10	7	12	15	6	14	8	10	7	10	7	11	7	10	8	6	5	5	4	5	10	3	5	10	6	8	11	7	7	9	7	12	13	1	6	4	8	7	15	5	8	11	12	15	32	35
Crane	33	32	29	32	33	48	24	30	35	43	31	35	40	34	42	49	39	41	24	21	27	23	18	30	29	30	32	26	30	21	16	28	18	24	25	12	27	29	44	26	24	30	37	39	30	43	39	19	26
Crockett	28	32	34	35	26	27	28	23	19	20	26	32	28	29	27	36	27	31	16	17	7	16	20	20	16	21	24	24	22	34	21	20	23	26	15	17	29	24	16	19	20	21	24	27	27	30	29	39	34
Crosby	44	47	61	52	35	57	45	42	41	51	46	52	36	50	46	57	65	53	33	35	30	28	30	20	36	32	31	37	30	32	28	48	46	29	31	26	36	36	37	34	35	38	32	32	40	28	43	16	18
Culberson	22	14	10	22	20	11	23	13	18	18	14	20	18	18	24	18	17	23	15	16	19	7	10	16	12	6	16	13	16	16	10	18	10	6	15	23	9	17	13	14	18	16	19	18	18	17	16	50	40
Dallam	54	55	63	66	47	52	57	45	51	61	57	42	49	46	51	51	56	45	44	39	31	42	40	57	49	51	48	35	41	38	40	44	41	38	43	60	45	54	48	36	34	53	42	45	42	39	51	16403	16469
Dallas	18723	19118	18928	18736	18335	17971	17646	17922	17830	17705	17152	16768	16814	16735	16785	16999	17175	16156	15142	15309	15361	16477	17939	19252	19335	19352	20226	19687	19961	19918	18368	18429	18290	18268	18325	17551	17479	17744	18107	17869	16164	16198	15684	15880	16556	16350	16667	100	79
Dawson	104	101	101	101	89	73	89	82	103	80	86	66	79	91	90	82	96	84	60	65	76	35	84	50	72	86	78	76	74	75	70	61	66	65	60	64	66	55	76	69	72	65	65	55	77	65	74	114	137
Deaf Smith	191	204	168	162	171	187	188	164	181	186	173	163	156	152	147	146	152	161	143	105	117	120	99	140	116	148	119	132	120	145	124	112	142	125	118	98	100	131	116	119	127	105	116	102	134	93	104	29	34
Delta	32	22	36	28	28	31	32	26	24	34	44	30	27	33	42	40	34	28	22	29	22	23	34	28	24	32	30	20	29	40	18	19	24	22	24	35	20	35	30	33	38	26	34	41	47	34	33	5200	5062
Denton	4699	4988	5024	5131	5110	5189	5318	5232	5185	5163	5095	4790	4904	4722	4574	4679	4532	4726	5236	5288	5425	5222	5152	5084	5065	4785	5067	5082	5158	5173	5110	5169	5262	5178	5460	5445	5425	5689	6190	5929	5503	5119	5035	5012	5365	5364	5326	126	117
DeWitt	115	117	125	124	115	124	126	99	112	126	113	113	128	123	120	133	136	134	87	85	81	88	99	102	108	88	87	99	102	92	98	89	106	103	87	92	82	108	117	119	117	98	109	124	112	132	130	13	20
Dickens	3	16	12	15	11	14	13	15	15	16	6	11	10	14	10	12	10	13	7	8	5	8	8	6	6	7	7	14	4	14	10	9	9	10	15	12	13	13	10	7	7	9	10	13	12	14	18	54	76
Dimmit	78	73	90	94	87	88	72	71	94	74	87	87	92	83	81	90	86	87	48	59	54	62	48	61	40	47	60	61	50	63	41	47	66	74	56	63	41	60	54	76	52	65	67	62	67	58	52	26	23
Donley	31	13	17	15	15	27	18	16	18	14	24	16	25	17	26	27	29	48	64	41	20	19	9	12	22	16	16	27	14	21	13	13	17	17	14	18	16	16	20	17	16	16	18	29	14	29	27	81	80
Duval	82	99	72	88	86	71	65	71	73	111	75	86	90	96	88	96	76	96	86	63	63	62	63	71	56	65	59	49	70	68	55	64	66	57	59	80	66	47	76	51	70	60	59	73	69	66	86	141	123
Eastland	105	115	108	137	116	125	113	107	93	102	117	109	121	133	125	125	111	167	193	135	94	85	79	104	117	75	120	92	99	113	91	87	79	96	82	72	94	89	95	92	93	96	109	97	110	127	123	909	960
Ector	1234	1210	1179	1085	1124	1129	1164	1062	1017	1029	1003	1025	982	963	952	996	1116	1135	1130	1092	1084	1051	1125	1097	1108	1028	1110	1023	1006	970	892	885	896	850	857	860	813	898	867	795	829	813	770	823	868	905	949	17	11
Edwards	15	8	7	13	11	7	16	9	7	11	7	9	8	14	11	10	15	13	11	11	4	6	9	14	12	12	4	7	10	12	11	8	4	8	7	9	13	15	5	13	9	12	13	9	17	16	19	1230	1185
Ellis	990	1053	1086	1163	1140	1136	1181	1192	1172	1187	1196	1205	1254	1267	1283	1246	1268	1117	1020	920	844	814	893	882	926	924	891	989	980	900	927	923	1010	1009	1031	1080	1020	1101	1148	1154	1020	1023	1072	1087	1092	1099	1109	5595	5578
El Paso	6332	6477	6295	6437	6525	6467	6494	6408	6664	6496	6649	6619	6676	6771	6819	6903	6893	6673	6541	6334	5923	5844	5851	5964	5897	5593	5674	5677	5473	5384	5047	5094	5251	5376	5503	5576	5878	5762	5563	5640	5233	5263	5287	5326	5556	5374	5463	257	244
Erath	242	220	229	232	210	239	256	210	249	219	217	192	234	237	235	254	259	430	771	714	663	571	429	289	280	251	259	238	201	246	202	177	197	197	195	194	199	214	225	228	206	205	177	210	223	230	232	145	132
Falls	84	113	94	119	93	100	96	94	106	103	106	90	101	99	105	108	123	104	97	105	110	104	132	123	133	119	134	134	151	136	134	133	125	125	138	114	129	131	141	130	119	138	156	145	158	152	165	240	247
Fannin	195	187	190	213	208	202	206	195	201	215	188	224	208	198	209	226	192	212	161	172	165	138	128	166	155	161	178	152	181	172	183	163	171	159	150	194	176	182	192	230	199	201	194	233	202	244	251	206	189
Fayette	147	127	140	145	128	139	155	148	146	149	162	143	156	159	181	147	172	130	95	94	116	98	103	100	116	115	121	116	129	113	115	112	112	112	114	99	142	97	129	124	130	159	108	150	190	171	197	32	22
Fisher	23	15	28	25	21	17	23	24	23	29	14	30	21	17	36	33	43	28	18	13	13	18	12	14	20	21	22	18	25	8	12	20	11	15	22	22	22	23	37	23	24	22	20	24	19	25	29	51	43
Floyd	45	55	40	45	56	52	48	53	37	43	55	43	62	39	52	62	48	46	25	40	37	29	31	36	34	31	40	26	49	31	29	35	29	53	35	34	35	32	39	35	32	38	36	40	42	48	39	12	9
Foard	8	4	5	4	11	6	5	12	10	8	6	10	8	12	12	11	6	14	10	8	5	6	5	8	7	2	6	6	4	6	3	2	4	9	5	4	3	5	12	12	5	10	7	13	6	15	7	4663	4863
Fort Bend	4218	4246	4495	4442	4663	4859	4868	4705	4943	4922	4978	4951	4824	4880	4927	5007	4808	4011	3095	3011	2826	2936	3068	3143	3395	3337	3580	3592	3824	4036	3975	4053	4283	4311	4735	4649	4913	5190	5287	5278	4938	4727	4648	4722	4740	4929	4833	71	72
Franklin	62	62	78	65	85	66	54	77	65	80	74	69	68	62	74	67	69	69	52	57	54	59	56	66	53	50	55	63	47	76	48	46	63	44	67	47	58	58	60	51	63	53	63	71	82	88	68	146	129
Freestone	109	112	120	112	126	134	127	134	133	138	114	118	121	119	134	137	113	116	77	87	71	111	98	102	90	92	99	122	112	113	113	107	100	98	101	99	69	128	127	134	115	75	111	108	134	125	107	87	82
Frio	104	102	121	120	115	100	105	140	115	133	115	101	100	91	130	119	131	131	108	69	88	68	84	83	80	86	98	73	78	81	78	64	78	70	79	85	83	79	88	76	87	66	99	121	85	129	75	121	116
Gaines	173	193	179	180	189	186	167	149	181	174	170	148	148	160	152	144	160	148	106	105	128	122	104	136	132	132	124	111	123	120	112	108	107	111	100	97	92	110	111	105	104	114	97	104	118	105	122	2399	2432
Galveston	1906	1963	2004	1965	1965	1993	2068	1989	2056	2067	2060	2038	2009	1954	2043	2077	2149	1979	1787	1650	1558	1658	1830	1832	1825	1938	1872	1881	2045	2056	1920	1864	1843	1881	1873	1939	1933	1958	2224	2098	1902	2011	1902	2153	2227	2232	2317	21	40
Garza	43	31	39	36	38	27	40	30	34	21	31	35	29	30	24	37	40	42	24	29	33	27	30	36	41	35	28	25	22	27	24	22	17	36	33	24	31	28	39	32	53	24	24	21	30	29	34	182	184
Gillespie	116	131	124	107	118	135	132	133	131	142	150	145	149	164	144	164	157	136	77	86	92	80	111	78	104	103	93	100	101	110	90	99	92	123	125	103	113	121	125	140	121	145	122	123	144	158	188	8	13
Glasscock	8	10	10	9	9	7	10	2	7	14	9	8	9	6	8	12	14	15	2	5	1	2	6	2	8	6	7	7	5	11	4	10	7	12	8	3	5	12	9	7	8	5	4	8	4	13	11	61	57
Goliad	26	44	36	30	42	40	36	53	34	51	49	41	40	40	63	50	65	37	40	28	25	27	26	26	31	30	31	30	42	22	23	39	35	33	40	40	37	42	41	43	29	44	45	65	57	61	48	145	126
Gonzales	149	136	154	147	145	144	179	149	145	155	159	123	139	126	121	155	147	156	96	102	110	108	110	140	114	111	124	108	88	123	114	108	108	114	120	96	113	118	113	123	131	105	113	116	113	130	143	149	162
Gray	161	170	163	149	173	167	161	145	148	127	141	150	144	121	151	173	158	137	103	100	109	110	131	128	135	129	116	164	108	146	121	102	143	118	98	118	126	122	134	135	127	125	116	118	107	134	133	873	946
Grayson	769	785	736	823	813	792	800	732	793	837	844	782	805	795	714	802	815	864	927	877	808	739	738	663	734	679	704	692	770	706	642	665	660	647	699	713	676	773	804	800	754	800	717	771	879	882	938	926	855
Gregg	850	907	889	843	917	854	868	821	793	809	800	835	769	811	807	806	858	899	920	916	797	887	892	828	839	890	874	894	903	824	767	803	758	743	710	736	701	761	825	800	768	680	689	706	803	826	814	179	191
Grimes	153	165	185	158	149	179	171	181	172	175	151	155	186	184	177	159	179	161	130	109	127	113	112	139	125	136	126	125	149	140	127	118	125	150	142	133	151	158	134	147	142	135	131	161	173	167	194	1047	988
Guadalupe	871	881	904	898	945	904	972	983	1064	1027	1018	1010	1022	1053	1097	1041	1055	1029	846	728	764	750	655	705	716	747	793	813	833	847	824	887	827	868	974	829	921	1042	1012	1031	1005	1000	995	1001	1084	1035	1077	223	195
Hale	296	297	298	287	285	323	252	320	291	274	274	270	256	295	248	271	290	281	280	266	241	265	247	227	213	188	227	229	229	228	204	206	182	195	191	224	200	226	231	191	198	236	203	205	228	223	221	22	18
Hall	29	16	20	24	18	18	23	27	32	20	26	20	34	29	19	23	30	21	15	13	13	17	9	12	19	13	21	10	19	16	16	16	21	14	23	13	14	22	22	14	17	9	16	14	17	16	22	53	64
Hamilton	55	37	48	43	46	41	45	58	52	51	36	61	55	52	46	62	47	57	32	39	38	41	39	27	37	37	49	31	36	36	32	30	37	46	48	33	46	54	42	47	45	40	44	47	47	57	69	30	35
Hansford	51	54	37	40	58	45	49	40	55	46	49	35	44	42	51	48	49	53	23	26	22	24	27	31	24	27	45	39	38	31	34	28	33	38	28	35	39	27	39	39	31	34	29	33	35	39	40	22	32
Hardeman	25	26	28	22	16	27	23	31	32	21	35	24	21	32	28	31	32	28	18	7	17	24	20	20	20	23	18	21	18	29	13	30	26	19	15	24	20	23	30	25	25	25	25	25	30	32	25	443	427
Hardin	339	356	355	336	396	352	374	362	406	388	397	394	384	362	391	378	399	369	297	320	284	313	298	342	309	330	329	342	352	369	357	373	345	331	305	334	369	364	389	373	345	359	369	372	409	389	396	27728	28483
Harris	33046	33108	32922	32214	32072	31853	31289	30378	31073	31238	29917	29883	29621	29172	29588	29853	30462	28866	26639	26815	27063	28446	30679	32175	33043	33206	33782	33582	34079	34178	31726	31663	30646	30648	30930	29955	30382	30729	31121	30430	27802	27493	27350	27174	28451	28032	28259	461	479
Harrison	397	423	505	478	427	495	483	467	456	451	491	446	447	431	449	449	449	469	413	468	415	438	375	406	429	390	406	390	452	452	372	436	404	365	359	346	418	407	463	451	400	372	390	415	513	506	523	35	39
Hartley	30	30	39	43	40	39	33	45	30	44	51	31	32	46	34	50	36	18	13	13	12	15	16	16	26	27	15	16	33	27	30	40	30	32	22	38	42	42	32	33	26	28	29	28	27	29	29	50	46
Haskell	32	31	31	20	36	29	45	36	25	36	35	19	28	31	38	38	46	35	28	23	20	17	17	21	26	34	19	27	20	33	28	25	25	32	32	25	25	25	29	36	19	33	22	32	32	37	44	1075	1073
Hays	1047	1072	1038	1033	1062	1115	1048	1052	1141	1033	1059	1067	986	1046	1010	1005	1005	1663	2537	2596	2439	1972	1715	1349	1187	1015	1013	1001	971	1078	957	973	993	1005	1075	987	981	1082	1141	1015	968	916	926	943	1049	1051	1007	19	32
Hemphill	24	39	43	34	34	25	48	26	31	39	26	32	23	14	29	30	28	25	12	10	14	12	17	29	17	18	26	19	14	37	29	28	23	26	23	25	25	21	32	15	19	28	21	23	21	29	25	595	629
Henderson	490	469	452	472	481	461	456	484	490	489	495	479	517	533	472	515	482	515	513	420	392	401	394	422	414	387	383	382	440	430	432	410	418	406	398	413	445	489	522	495	478	466	438	467	478	529	578	4326	4293
Hidalgo	7231	7426	7519	7443	7523	7419	7574	7634	7859	7474	7247	6986	7267	7155	7005	7059	6974	6844	6412	6028	5705	5532	5561	5564	5459	5431	5547	5728	5810	5650	5339	5579	5736	5728	5799	5588	5691	5711	5555	5586	5068	5057	4850	4782	4652	4434	4360	259	286
Hill	242	242	242	230	207	211	230	250	245	234	223	264	267	232	226	211	244	204	254	242	169	213	191	206	179	200	191	177	205	198	171	175	179	189	192	177	191	219	199	220	213	207	176	228	232	214	241	157	204
Hockley	181	196	170	177	169	178	175	167	169	181	169	152	180	159	177	149	184	238	277	242	151	143	150	156	139	156	143	139	142	148	147	118	129	125	109	114	131	140	140	132	122	134	121	134	158	147	166	361	364
Hood	270	328	309	274	268	303	318	274	259	326	288	306	295	265	288	322	320	296	205	228	225	230	244	198	280	269	270	257	271	247	241	213	242	262	260	229	251	325	275	308	301	277	323	290	355	337	377	271	261
Hopkins	223	221	248	253	232	245	259	244	239	218	250	245	220	250	254	266	257	238	206	188	174	218	219	190	207	194	216	178	201	195	199	186	196	205	219	243	200	238	227	216	239	246	182	243	254	244	221	160	139
Houston	137	119	130	140	125	125	109	125	133	128	129	146	107	112	118	142	168	123	129	99	100	92	109	91	103	112	124	123	106	133	105	119	105	96	108	105	120	126	126	121	120	110	121	143	136	142	157	235	220
Howard	225	210	234	222	230	192	197	222	219	211	200	243	186	188	199	218	205	266	244	196	178	195	216	170	214	155	210	207	187	182	157	161	178	194	173	154	161	187	173	219	176	164	159	190	203	198	202	25	24
Hudspeth	16	21	17	33	39	34	27	32	23	33	31	28	28	37	31	48	38	13	33	13	15	15	19	9	26	20	12	17	18	14	20	20	31	12	23	14	16	10	21	21	29	21	22	14	26	20	24	666	665
Hunt	509	578	539	585	564	543	586	614	622	554	614	575	584	571	552	589	618	649	640	627	661	572	573	517	525	559	503	488	530	500	508	523	501	467	491	507	557	567	565	563	554	544	573	584	624	653	666	154	163
Hutchinson	158	159	161	157	182	151	153	157	146	164	161	150	171	171	168	141	150	138	117	120	124	119	119	126	131	123	157	125	116	135	145	145	146	116	143	133	145	137	129	142	120	121	110	112	120	158	137	18	16
Irion	6	8	4	6	6	13	6	9	7	10	13	8	16	12	16	13	16	14	5	3	6	3	10	5	9	9	2	5	6	5	5	12	9	7	7	8	9	9	4	18	14	8	11	6	18	11	13	60	70
Jack	45	38	42	45	42	50	58	51	58	62	64	60	66	64	58	56	58	51	40	36	37	56	32	49	36	35	38	35	45	33	34	38	43	37	58	46	57	45	52	53	47	62	42	51	59	56	56	111	105
Jackson	110	109	111	115	101	97	101	89	90	97	79	86	106	96	81	84	94	105	95	74	54	72	71	81	70	83	94	84	92	86	85	89	68	70	68	84	87	92	73	67	74	75	68	91	105	113	90	264	274
Jasper	241	259	250	231	247	257	236	215	248	249	240	201	238	262	249	237	252	235	188	187	153	193	193	197	215	192	204	191	235	208	177	198	181	178	195	170	176	231	205	227	219	209	226	228	262	249	282	15	21
Jeff Davis	12	9	12	8	7	12	9	14	7	11	15	11	12	15	15	20	27	12	5	4	7	6	7	4	6	7	10	10	10	6	5	8	5	10	9	7	15	12	6	14	13	9	8	15	16	18	19	1801	1839
Jefferson	1672	1763	1710	1650	1620	1566	1612	1515	1591	1692	1627	1637	1658	1574	1656	1666	1713	1863	1933	1873	1774	1782	1865	1735	1705	1681	1731	1544	1684	1688	1520	1535	1431	1402	1397	1410	1397	1512	1492	1434	1419	1435	1373	1516	1743	1649	1727	23	39
Jim Hogg	39	57	45	55	33	54	37	43	35	30	46	44	42	49	24	33	52	31	31	35	24	26	34	36	35	23	35	25	31	31	29	39	24	36	40	28	30	26	28	37	28	24	28	37	27	32	41	255	298
Jim Wells	287	361	347	324	293	275	289	269	306	321	333	361	297	328	338	312	334	331	301	246	275	217	268	257	257	236	297	248	244	250	241	248	206	243	265	218	236	255	262	282	253	240	251	261	264	274	280	1159	1169
Johnson	1022	1038	1070	1121	1142	1091	1136	1099	1173	1108	1160	1189	1162	1139	1156	1072	1169	1049	862	903	762	842	885	867	895	888	930	924	1019	995	902	947	985	921	1001	914	985	1058	1106	1105	1043	983	1039	1032	1094	1145	1138	114	142
Jones	84	75	89	100	107	99	113	98	107	93	110	101	106	109	93	117	114	100	72	81	60	82	66	77	89	73	72	76	90	86	65	75	66	84	97	76	87	90	94	120	86	86	87	94	110	118	121	76	80
Karnes	76	82	87	92	71	74	83	74	93	86	80	73	85	69	79	76	86	73	74	69	50	74	61	77	58	59	54	62	68	70	63	54	66	56	57	63	61	59	68	74	50	79	67	74	96	81	73	746	795
Kaufman	735	842	781	853	775	794	797	845	889	830	827	810	796	834	768	847	816	731	550	533	513	517	560	603	594	632	684	661	739	715	707	718	689	753	746	763	755	819	806	784	785	695	756	754	786	820	785	333	303
Kendall	163	176	160	204	229	192	216	203	230	260	222	239	239	267	290	247	267	221	167	123	125	138	125	137	120	130	135	132	137	134	159	148	145	151	178	168	186	195	248	214	205	243	236	218	306	285	288	4	1
Kenedy	2	2	0	2	4	2	0	2	4	2	4	4	3	2	1	4	4	3	0	4	5	1	7	2	2	1	2	3	5	2	3	2	2	0	0	1	2	0	3	1	3	4	6	0	4	5	3	8	4
Kent	3	2	3	3	3	6	5	6	6	4	5	6	7	7	5	3	6	4	3	3	0	3	4	2	2	1	7	3	8	0	2	0	2	5	5	2	4	6	3	2	4	4	6	8	8	4	1	331	397
Kerr	260	256	231	245	271	260	252	272	289	274	276	252	273	253	279	291	299	342	339	293	244	246	217	242	220	240	257	254	223	211	213	230	228	216	192	209	252	232	265	272	262	249	304	278	323	308	347	27	35
Kimble	20	27	16	26	24	19	12	42	20	24	28	30	30	35	28	31	24	21	18	12	15	17	14	21	11	13	25	16	25	22	27	17	26	21	26	22	25	30	26	29	19	17	20	27	23	27	38	4	5
King	1	2	1	2	2	0	3	3	2	1	3	3	2	3	1	3	3	3	2	1	0	1	1	0	1	2	0	1	2	2	1	1	1	1	0	2	0	1	3	2	1	3	6	4	3	2	1	20	17
Kinney	14	10	23	22	14	10	22	13	12	19	13	26	20	26	19	26	25	26	14	21	13	7	9	11	17	18	13	9	7	19	13	4	18	8	20	12	14	18	19	17	14	16	18	13	19	17	20	164	172
Kleberg	236	258	249	222	204	225	216	228	233	183	180	175	201	199	181	207	229	342	483	361	387	361	364	320	296	223	231	227	213	197	167	176	161	147	161	188	178	185	173	202	162	169	140	170	195	176	213	18	24
Knox	18	31	31	25	30	22	27	30	18	31	34	26	21	26	22	22	27	28	22	18	9	13	16	22	22	19	22	18	22	19	17	17	17	15	24	14	21	18	31	26	16	21	19	20	24	21	21	366	348
Lamar	322	310	314	315	344	298	330	293	318	347	350	343	345	351	348	367	312	360	378	359	325	299	297	285	272	266	307	284	263	305	280	269	277	274	302	274	306	314	352	375	351	337	331	316	336	385	370	90	95
Lamb	109	102	117	110	118	116	96	113	111	120	109	100	99	91	105	108	102	104	65	81	64	83	69	67	85	79	101	65	76	92	85	85	69	66	78	70	66	62	81	84	84	89	78	85	98	101	113	146	158
Lampasas	120	117	137	135	129	113	122	126	123	133	127	134	167	137	185	128	158	114	98	83	94	85	104	94	118	90	91	119	102	112	92	115	99	101	121	123	121	118	145	149	136	113	148	144	158	158	146	33	40
La Salle	53	33	30	43	30	36	48	44	39	46	47	40	44	24	53	36	40	49	28	56	35	33	44	37	35	33	29	28	25	25	35	38	34	25	22	32	17	26	38	40	35	49	42	33	33	32	36	150	126
Lavaca	104	121	146	132	126	110	133	106	132	103	121	116	119	137	121	106	128	103	74	72	88	75	87	84	93	86	97	81	91	88	93	94	79	97	88	102	99	99	110	107	112	106	115	105	125	112	150	142	128
Lee	113	110	116	117	104	128	134	109	109	102	117	108	121	118	148	112	129	106	74	69	79	88	75	82	88	66	98	90	92	68	91	97	97	89	78	83	82	97	88	123	110	95	101	112	126	110	134	113	121
Leon	82	91	90	113	96	89	117	116	100	100	106	93	96	109	103	103	125	85	84	69	70	64	83	88	81	81	76	72	52	105	82	90	85	70	85	87	70	94	84	93	73	94	107	91	140	119	127	575	603
Liberty	510	512	527	507	457	507	532	482	529	536	512	504	589	527	590	518	573	559	475	542	428	519	460	558	515	502	545	564	512	524	497	545	489	539	491	468	539	559	546	593	564	526	525	515	595	595	602	164	157
Limestone	145	158	153	135	127	146	132	141	151	152	138	119	158	146	148	157	159	154	104	127	138	115	127	119	135	116	126	122	126	149	108	143	106	131	119	109	131	135	131	132	120	126	151	122	180	157	131	28	33
Lipscomb	23	30	25	25	32	26	23	25	24	29	28	27	25	33	23	18	34	15	18	15	16	17	14	20	22	19	20	15	18	15	17	20	24	18	17	11	17	23	22	14	15	14	15	22	27	17	28	68	82
Live Oak	67	57	48	61	57	56	52	79	61	74	64	62	66	82	72	84	88	76	47	52	46	55	42	44	50	55	38	52	46	50	47	45	39	71	49	62	47	51	43	51	51	62	52	62	80	85	108	119	148
Llano	71	101	88	77	75	76	73	94	91	85	89	85	91	98	80	77	88	82	65	67	60	55	52	57	63	69	71	80	72	67	72	61	72	75	66	59	65	78	96	85	95	75	92	95	109	117	119	0	0
Loving	0	0	1	0	0	0	0	0	1	0	1	0	0	0	0	2	0	0	0	0	1	1	1	1	0	0	0	1	0	1	0	0	0	0	0	0	1	0	0	0	0	3	1	1	1	1	1	1726	1809
Lubbock	2004	2050	2010	1844	1929	1975	1744	1931	1911	1875	1797	1737	1745	1673	1729	1653	1712	2618	3971	3825	3615	3247	2847	2683	2435	2132	2191	2124	2084	1998	1812	1720	1664	1618	1614	1475	1553	1648	1687	1605	1555	1501	1481	1549	1693	1806	1831	44	36
Lynn	32	49	65	34	50	40	48	46	50	41	44	56	53	43	41	45	57	40	22	30	19	27	22	30	26	34	30	35	37	25	32	34	27	33	34	47	14	28	31	40	37	27	33	36	55	53	50	56	55
McCulloch	50	46	51	48	63	50	46	47	51	54	71	68	61	59	59	71	46	38	30	37	37	34	39	40	31	32	47	39	48	41	32	39	48	38	47	45	38	34	58	39	57	54	56	60	39	48	66	1504	1582
McLennan	1567	1629	1570	1585	1602	1626	1662	1647	1650	1580	1622	1547	1556	1545	1610	1666	1636	2212	3094	2964	2676	2497	2031	1883	1725	1645	1594	1560	1555	1657	1436	1385	1359	1367	1399	1328	1337	1457	1442	1412	1366	1337	1407	1382	1676	1442	1485	5	10
McMullen	2	3	3	1	4	0	3	6	3	2	7	6	3	1	3	1	5	6	2	3	5	1	6	1	3	5	5	2	1	6	2	3	2	3	2	4	2	3	2	5	2	5	5	8	8	1	3	84	71
Madison	76	80	81	91	70	74	83	83	70	92	91	95	75	72	91	91	88	77	64	64	72	57	69	49	65	78	77	55	59	72	67	66	50	58	59	76	61	73	62	82	73	66	67	71	67	84	59	93	102
Marion	46	63	52	48	53	40	48	55	44	57	49	53	55	55	53	63	55	56	46	41	36	51	57	47	46	48	63	52	46	59	40	46	46	50	39	45	56	70	62	52	58	55	67	79	73	70	78	35	33
Martin	37	36	33	34	34	34	44	30	41	43	40	40	43	35	40	34	54	37	29	30	26	23	38	34	38	30	24	22	22	26	23	29	22	23	27	34	29	39	31	27	32	39	27	30	26	36	32	32	29
Mason	17	25	17	16	24	20	19	33	18	24	45	24	28	26	20	26	15	23	12	6	12	13	13	6	19	8	13	17	20	13	17	22	25	24	8	17	18	24	22	24	19	22	26	23	25	23	38	329	262
Matagorda	213	267	257	248	250	234	258	222	262	259	254	264	262	281	243	283	307	261	198	227	230	235	203	209	234	224	206	206	207	221	206	205	204	205	205	193	219	199	211	219	230	199	221	227	239	256	282	311	314
Maverick	432	456	486	506	508	496	476	528	466	481	519	482	505	537	528	542	561	461	419	377	379	348	312	311	312	325	336	317	345	336	307	318	363	345	390	374	383	395	382	353	370	347	349	347	319	341	335	346	363
Medina	311	284	308	300	314	320	360	304	346	326	331	336	335	350	344	314	342	312	227	219	207	221	233	205	225	248	241	253	205	252	217	248	220	238	223	278	293	271	291	333	331	289	278	318	328	319	327	19	19
Menard	12	17	13	11	9	5	9	10	9	9	16	7	5	16	13	7	16	9	10	4	9	4	12	3	5	13	10	12	15	11	7	5	8	14	11	7	12	9	11	10	14	9	15	11	10	10	26	1042	1112
Midland	1048	1113	1059	1014	1023	999	988	996	1037	1029	967	958	946	951	1023	1013	1036	1058	1012	937	912	907	1038	1102	1074	1043	1117	1084	994	988	874	938	827	776	870	797	794	840	901	800	848	791	790	798	832	947	996	166	174
Milam	166	167	190	146	192	171	155	179	190	163	151	159	187	170	191	208	180	179	135	106	125	101	107	115	130	111	139	118	128	136	147	142	133	150	126	147	124	144	132	150	151	134	150	172	143	172	196	33	39
Mills	22	37	35	27	30	23	25	23	32	35	41	40	37	31	34	42	31	30	19	17	13	21	17	12	19	15	26	28	20	20	22	21	20	28	14	20	22	28	37	30	23	28	31	30	33	29	31	48	42
Mitchell	55	49	48	49	28	57	45	47	59	50	52	54	45	50	64	55	44	46	34	38	33	29	36	31	44	36	41	36	51	53	41	31	43	27	35	35	39	38	57	56	34	29	50	43	49	41	47	141	163
Montague	122	124	113	102	118	134	107	115	149	127	131	149	138	132	124	121	128	127	79	104	106	105	101	79	85	108	96	101	113	95	83	100	105	97	118	111	97	103	120	109	136	111	117	138	133	128	136	3494	3604
Montgomery	3126	3274	3368	3309	3448	3403	3484	3536	3603	3620	3478	3448	3457	3547	3516	3498	3441	2999	2347	2291	2225	2335	2606	2650	2668	2802	2907	3022	3014	3086	2999	3118	3058	3039	3146	3189	3223	3420	3568	3557	3371	3287	3190	3277	3503	3477	3547	127	123
Moore	181	218	178	198	208	183	192	175	173	163	166	166	180	162	184	176	182	173	144	158	135	108	140	128	130	157	175	176	141	142	136	162	123	142	152	130	131	122	140	146	147	140	124	108	127	143	151	95	109
Morris	69	70	85	88	68	91	60	62	65	82	80	86	95	91	94	86	89	96	74	68	74	54	53	73	60	77	83	73	83	69	73	77	60	79	84	81	81	76	66	91	69	73	55	70	79	72	81	9	7
Motley	6	11	12	6	5	2	12	10	6	5	10	8	8	6	3	5	8	4	8	2	2	3	9	5	6	1	2	5	4	5	8	5	9	2	10	4	4	3	7	5	3	2	6	4	10	4	12	360	425
Nacogdoches	445	444	410	419	406	391	423	396	375	399	407	409	406	385	371	395	426	1001	1553	1317	1192	950	673	541	485	426	424	426	385	386	391	385	358	345	322	291	347	333	360	351	359	298	359	339	404	387	405	352	350
Navarro	339	354	351	335	323	327	360	341	348	332	353	317	343	393	321	355	326	328	310	307	245	288	285	299	272	262	261	286	291	312	256	271	262	280	305	281	348	280	277	308	321	297	265	290	350	322	350	99	101
Newton	73	84	81	83	82	80	100	94	93	79	97	102	99	99	89	109	100	105	71	76	61	69	60	62	74	61	84	53	82	80	66	67	78	75	89	86	87	80	91	88	104	71	91	88	102	109	106	102	94
Nolan	109	131	109	115	111	123	109	108	101	99	112	86	106	104	103	115	91	108	80	81	76	72	87	71	88	75	70	83	95	72	69	100	88	81	94	83	104	85	99	85	91	94	92	79	98	85	109	2357	2494
Nueces	2385	2370	2273	2367	2371	2422	2392	2409	2468	2596	2414	2398	2403	2405	2381	2345	2411	2405	2571	2697	2450	2526	2501	2491	2437	2340	2537	2352	2455	2335	2191	2170	2163	2118	2045	2034	2086	2233	2258	2200	2005	2094	2058	1959	2362	2446	2628	74	71
Ochiltree	76	79	92	100	112	120	82	87	87	74	94	61	82	67	69	81	61	80	62	66	57	63	68	56	85	52	68	70	70	46	81	80	66	62	75	61	55	52	63	63	54	62	51	73	63	62	72	10	18
Oldham	13	7	12	6	15	19	16	17	17	13	12	19	22	25	22	23	19	18	8	5	7	4	2	13	12	10	9	12	20	15	18	11	10	10	11	13	11	12	13	11	22	10	8	9	15	18	11	614	628
Orange	527	525	527	511	525	531	551	512	528	556	590	517	573	593	536	635	606	512	518	443	467	465	492	478	516	500	492	485	512	509	481	468	485	440	524	507	507	520	553	508	475	510	539	556	596	708	601	201	212
Palo Pinto	169	185	204	187	192	160	190	183	197	224	193	183	183	193	190	186	199	178	177	159	143	163	140	144	154	137	174	163	160	156	161	158	144	164	167	169	169	157	178	190	143	167	188	149	219	205	219	149	161
Panola	152	148	140	159	175	181	161	142	169	154	166	162	154	144	141	159	170	163	176	127	108	128	126	146	128	117	152	152	150	172	145	153	129	158	155	118	138	146	136	144	144	135	129	131	155	162	164	984	901
Parker	726	731	746	737	791	782	785	750	846	842	886	865	866	889	806	901	856	833	751	614	545	539	546	578	599	541	604	603	637	668	659	667	645	624	695	712	745	832	844	899	829	819	835	857	896	993	1004	70	63
Parmer	86	71	99	79	100	78	77	91	84	88	81	88	91	85	88	85	92	75	70	63	60	48	67	48	70	71	63	64	59	71	55	59	64	44	66	64	45	65	54	60	66	53	57	70	56	80	84	79	98
Pecos	128	115	92	117	116	109	92	99	96	104	95	78	101	77	132	109	111	102	76	69	92	84	70	115	78	90	88	92	90	78	77	71	76	72	82	86	98	82	87	78	84	71	70	91	82	111	96	292	314
Polk	236	272	234	260	231	233	245	283	250	273	256	272	277	274	256	287	254	271	236	178	197	205	231	198	207	208	184	222	195	216	213	199	198	207	239	197	196	244	257	205	219	242	242	260	282	291	292	796	756
Potter	1026	1008	974	1050	966	971	928	935	917	893	847	814	876	813	831	822	842	862	829	826	842	875	839	970	951	889	893	919	915	841	749	787	702	742	715	659	706	730	711	769	704	690	624	689	764	738	755	53	54
Presidio	51	59	57	56	54	47	58	40	57	65	61	69	61	82	74	59	62	48	49	41	24	34	33	55	41	48	39	40	47	41	40	31	41	50	53	53	46	52	63	58	54	53	44	55	47	48	53	73	84
Rains	47	40	70	58	48	51	51	64	64	72	67	88	58	67	64	81	67	68	50	44	37	39	46	52	49	41	58	53	45	42	51	37	62	67	58	54	58	65	80	60	57	65	80	75	67	75	82	843	863
Randall	799	795	837	810	838	854	809	789	832	823	841	836	833	824	786	830	826	931	1048	1069	1015	853	811	882	866	857	876	872	924	861	771	820	771	788	801	689	692	807	819	851	725	745	704	719	816	801	909	25	31
Reagan	31	21	24	25	24	26	43	20	27	30	23	32	33	33	28	29	19	32	11	18	20	16	11	25	17	26	20	22	16	21	20	17	22	16	18	19	19	23	15	23	25	21	23	24	10	17	25	15	26
Real	15	16	21	17	11	17	11	16	14	13	15	19	27	23	20	32	30	21	11	13	10	10	12	8	10	21	13	13	8	11	5	13	13	15	17	10	25	8	12	24	6	25	18	17	20	22	38	91	91
Red River	66	78	62	64	59	59	74	58	69	71	69	78	81	84	74	79	79	96	69	64	60	68	58	57	71	52	65	82	67	76	56	84	64	44	68	61	68	84	89	81	59	91	90	84	79	83	107	63	75
Reeves	86	109	99	72	63	79	72	77	78	79	81	73	92	90	100	104	68	77	71	76	67	55	52	58	65	68	73	62	63	56	73	65	63	61	42	68	51	76	53	71	58	62	54	66	76	92	68	57	46
Refugio	30	60	49	43	50	43	43	41	71	59	50	45	41	44	51	47	61	51	33	52	32	25	29	38	26	32	34	39	35	33	35	44	25	32	35	47	40	39	48	41	50	52	54	40	48	53	51	7	3
Roberts	5	5	10	3	8	4	3	6	9	6	7	9	6	7	6	7	5	8	1	3	7	3	7	5	7	4	7	8	9	6	3	4	1	6	6	2	3	4	7	9	9	4	5	3	3	10	5	128	95
Robertson	109	123	122	111	98	107	99	109	129	118	97	123	106	99	106	128	126	114	98	104	84	88	79	96	90	87	108	83	71	96	81	101	85	80	110	73	79	100	126	90	109	116	111	114	102	108	102	637	675
Rockwall	535	583	605	594	649	661	653	653	699	709	707	681	643	703	681	606	640	494	326	332	279	276	302	362	380	398	483	465	495	529	527	604	549	620	600	634	577	670	726	676	668	633	569	556	631	678	659	81	53
Runnels	64	76	79	56	68	73	67	66	66	73	64	96	88	68	59	74	63	51	57	52	50	54	42	54	59	53	52	60	48	50	39	39	51	43	54	64	45	64	68	75	72	55	66	64	72	65	81	386	392
Rusk	330	360	348	342	339	301	348	337	380	363	334	329	331	318	334	341	341	311	286	292	277	258	290	278	297	277	311	329	338	319	309	285	272	314	312	275	268	280	342	342	291	304	313	309	323	341	343	81	79
Sabine	51	56	53	63	44	46	48	52	62	61	76	66	73	64	71	70	66	57	43	49	49	42	48	35	38	35	40	41	53	56	50	39	42	36	36	48	44	55	44	61	67	63	61	44	73	56	74	67	72
San Augustine	51	46	44	48	43	40	57	47	50	39	61	54	49	47	55	53	66	49	41	43	37	49	41	50	38	30	42	42	35	46	43	51	29	40	28	37	47	41	57	54	41	42	54	46	74	58	74	193	210
San Jacinto	132	150	159	158	171	166	164	178	191	176	166	169	170	219	179	180	207	165	159	138	117	120	114	102	122	132	125	129	130	136	115	158	115	132	139	149	139	170	147	167	144	137	141	163	175	185	190	503	471
San Patricio	476	458	472	473	518	486	461	515	505	497	518	453	478	522	510	517	510	457	401	387	358	358	393	367	354	381	424	394	386	423	386	373	386	361	363	363	408	420	445	465	363	423	392	457	495	460	462	36	42
San Saba	39	50	33	37	28	38	25	31	28	29	32	26	45	31	35	34	45	31	26	27	26	23	23	25	15	29	21	23	32	15	18	23	27	22	30	24	24	35	26	41	33	26	25	25	32	39	34	23	15
Schleicher	35	34	35	23	25	25	25	41	37	25	39	28	29	22	29	21	25	24	18	25	17	22	12	25	24	25	15	20	24	27	16	19	17	22	12	22	19	26	23	23	26	14	21	18	19	24	25	92	112
Scurry	110	126	107	128	108	111	118	109	118	116	104	97	135	101	104	112	120	127	109	101	95	76	90	100	80	108	106	109	104	96	103	84	78	89	76	82	75	93	96	84	82	86	77	96	98	87	119	34	26
Shackelford	24	15	32	19	24	18	15	29	23	19	36	19	19	31	32	27	30	32	15	13	11	10	12	17	23	13	17	11	15	19	11	10	13	25	23	17	21	17	27	19	14	19	24	26	18	26	34	162	173
Shelby	175	200	180	181	190	188	181	168	197	178	174	189	158	172	170	202	166	210	162	155	166	145	153	148	137	150	141	127	149	152	149	164	124	174	155	176	124	174	170	154	181	124	178	142	174	155	155	26	22
Sherman	28	24	15	18	31	31	27	20	25	19	23	25	20	31	31	35	22	19	17	11	12	6	17	5	14	23	21	14	14	10	16	16	11	16	26	14	24	22	28	20	23	23	21	34	21	21	13	1420	1464
Smith	1416	1393	1537	1495	1422	1485	1541	1458	1506	1408	1457	1467	1409	1394	1449	1449	1481	1624	1881	1679	1610	1591	1602	1536	1527	1504	1437	1405	1361	1339	1370	1263	1231	1268	1290	1247	1296	1379	1501	1349	1282	1310	1305	1225	1346	1427	1432	58	69
Somervell	42	58	49	54	44	61	75	60	73	64	52	67	61	68	67	65	103	67	44	42	37	38	36	44	36	40	30	48	29	37	54	49	50	53	50	56	53	50	52	63	73	48	67	63	61	75	58	341	362
Starr	545	517	547	584	559	570	548	599	588	571	576	580	545	650	574	606	593	580	497	490	424	429	403	444	436	361	387	412	416	418	370	425	364	437	427	408	396	458	407	423	425	422	443	389	349	367	344	85	65
Stephens	58	58	73	74	59	79	64	52	61	57	64	53	62	55	83	57	62	45	54	35	40	42	51	45	43	57	53	54	45	50	42	45	74	35	42	41	59	44	62	52	45	51	47	36	51	62	55	7	7
Sterling	8	11	13	8	4	5	8	9	6	8	3	5	9	6	4	3	5	8	6	5	6	5	3	9	6	2	6	13	6	8	12	8	6	5	3	3	7	5	6	6	8	9	7	10	8	11	9	11	7
Stonewall	15	3	14	10	7	14	11	8	14	5	15	10	11	9	12	10	8	6	2	6	5	2	2	8	6	5	8	10	10	9	11	7	6	4	10	4	6	11	10	6	4	5	7	12	8	17	9	34	26
Sutton	29	38	28	23	27	37	27	34	40	38	25	25	30	30	24	35	41	39	22	16	18	20	17	21	21	27	21	27	22	35	17	22	14	28	22	25	28	27	30	37	22	24	20	20	26	37	24	50	57
Swisher	60	53	64	61	53	61	47	43	62	60	70	49	60	52	46	62	64	51	39	31	33	40	41	28	44	39	44	43	37	37	44	39	34	39	36	21	36	30	43	49	53	26	34	49	48	55	47	13494	13535
Tarrant	13935	14064	14220	14120	14264	14347	14015	13981	14190	14025	13546	13415	13335	13511	13196	13342	13219	12463	11865	11731	11989	12134	12913	13281	13610	13369	14027	14015	14175	14140	13121	13225	12873	13086	13296	13193	13298	13887	14506	14355	13389	12750	12694	13081	13680	13801	13446	866	917
Taylor	943	943	957	926	918	888	842	837	874	866	816	827	792	822	814	829	880	1196	1458	1497	1411	1357	1231	1141	1141	1084	1009	961	926	847	796	778	755	723	722	695	708	733	731	813	739	688	751	774	761	914	890	4	3
Terrell	5	9	7	5	8	5	3	5	6	3	3	6	6	2	2	5	10	4	6	3	4	1	4	3	4	9	3	5	9	3	6	5	3	4	7	5	3	7	3	8	6	5	8	9	4	3	6	80	55
Terry	104	110	101	76	79	105	102	78	90	94	89	83	78	77	80	83	79	96	82	87	92	67	76	74	78	65	69	81	55	65	73	49	61	48	51	65	49	54	71	62	67	70	76	66	80	83	92	13	8
Throckmorton	14	9	11	7	10	5	10	8	13	10	11	6	9	8	13	10	18	10	4	4	6	9	6	3	2	8	13	12	3	11	3	11	4	8	4	11	11	8	9	8	8	8	10	5	20	13	15	209	200
Titus	291	327	293	291	253	288	269	247	252	246	237	246	291	281	258	274	244	220	222	231	251	222	203	212	194	188	203	199	230	225	215	209	210	196	204	202	227	207	208	217	200	195	225	210	210	213	221	776	773
Tom Green	775	760	784	720	736	731	691	677	706	710	673	688	633	644	637	676	695	1017	1287	1186	1044	969	967	885	823	875	829	766	778	720	662	657	588	575	587	620	604	628	620	671	559	629	642	649	704	726	735	6741	6619
Travis	7403	7483	7444	7251	7213	7026	6987	6758	6691	6528	6214	5951	5992	5899	5761	5807	5768	7068	9087	9605	9785	9700	9529	9585	9733	9836	10010	9944	9610	9617	8806	8750	8449	8192	8242	7661	7709	7606	8183	7956	7187	6708	6386	6510	6889	6778	6781	117	110
Trinity	81	76	62	89	84	62	81	83	89	98	82	80	94	98	94	101	84	90	64	70	64	71	60	80	64	79	56	82	70	71	70	66	64	57	62	58	80	75	91	80	83	63	73	87	93	97	111	159	174
Tyler	91	119	115	114	129	109	106	121	108	130	137	105	135	123	135	147	112	119	95	77	84	80	87	83	91	101	92	107	85	89	94	82	100	99	89	109	99	100	111	113	129	136	128	137	132	116	150	309	304
Upshur	248	216	262	249	263	233	237	279	263	289	255	252	272	245	277	260	287	235	210	236	210	185	178	199	189	198	250	228	233	250	217	225	219	239	202	201	216	271	223	243	247	246	238	230	300	300	332	21	18
Upton	38	23	25	22	30	28	33	28	24	18	20	23	34	19	28	22	21	22	20	18	13	18	19	18	26	13	18	22	25	27	20	26	19	25	14	14	23	15	22	17	19	16	21	19	16	27	18	202	180
Uvalde	192	186	219	194	214	200	209	217	236	234	216	220	176	225	207	213	226	259	194	191	172	161	124	156	150	159	140	142	130	173	147	142	148	172	144	147	171	156	182	172	166	140	158	150	154	153	156	293	284
Val Verde	422	398	402	438	424	376	378	410	380	393	397	405	349	387	393	416	398	351	309	301	270	327	318	360	318	336	287	350	325	316	267	286	288	299	329	349	340	341	300	308	306	310	299	300	320	281	327	370	360
Van Zandt	293	339	318	312	337	333	326	319	378	396	354	375	342	371	357	368	373	349	286	259	251	225	244	239	255	229	280	274	274	256	244	281	295	268	264	269	313	336	344	372	345	339	323	352	397	382	418	672	647
Victoria	604	642	639	651	636	647	636	626	670	629	635	646	616	617	617	608	644	579	529	549	525	553	536	582	646	554	573	595	629	602	537	514	474	518	501	532	532	519	521	539	508	500	512	517	610	609	635	312	351
Walker	304	303	325	295	309	284	311	268	300	295	297	292	305	314	322	306	339	706	1222	1193	1184	924	700	513	419	387	305	351	331	310	308	238	288	275	280	259	270	283	330	288	301	257	266	325	302	317	331	289	310
Waller	308	319	324	297	290	290	299	261	287	300	282	264	273	259	281	284	304	716	966	774	593	404	327	242	217	256	214	256	246	239	233	230	197	182	217	250	221	278	257	263	277	241	289	260	283	308	296	75	75
Ward	81	82	88	101	96	84	89	82	68	80	83	69	86	80	77	87	84	83	50	62	72	60	55	62	62	62	78	69	81	70	49	54	55	75	59	58	80	55	63	53	64	61	53	71	73	84	80	222	266
Washington	210	215	184	199	173	178	170	157	205	184	210	200	205	219	223	221	223	330	425	253	157	180	173	161	160	184	189	198	186	145	180	180	174	167	172	153	176	178	178	225	197	185	172	206	223	243	224	1381	1557
Webb	2369	2463	2443	2392	2397	2361	2400	2510	2516	2396	2402	2293	2339	2344	2373	2355	2379	2316	2076	2014	1841	1824	1761	1831	1827	1827	1752	1772	1875	1914	1706	1730	1743	1920	1941	1935	1796	1905	1903	1873	1713	1743	1633	1601	1638	1513	1491	273	294
Wharton	286	307	315	292	298	336	319	295	286	339	288	290	335	281	253	312	314	245	265	274	231	202	228	255	245	251	274	295	240	242	279	231	250	235	228	212	206	256	240	258	220	256	251	244	302	280	311	40	41
Wheeler	30	34	41	45	39	46	36	26	28	42	30	40	38	45	35	45	32	43	24	17	22	28	23	32	40	37	30	35	28	37	21	22	33	34	31	26	37	25	39	31	27	22	25	20	30	34	34	915	886
Wichita	807	855	889	902	833	856	851	859	818	801	784	827	828	740	760	783	825	1024	1298	1253	1138	1114	1061	1003	942	942	901	916	867	838	812	779	721	714	725	646	734	735	773	744	660	698	704	711	824	796	893	106	121
Wilbarger	98	100	109	98	90	91	91	100	86	88	71	76	94	91	85	108	106	87	94	92	82	79	95	93	87	91	83	76	85	63	80	67	78	74	61	77	74	71	91	68	73	72	61	81	85	77	108	131	118
Willacy	146	157	166	146	166	174	136	163	154	148	162	148	169	150	185	167	174	160	146	139	139	131	132	139	133	106	133	120	121	131	111	146	136	135	113	130	109	142	118	116	115	114	120	89	159	125	133	3101	3060
Williamson	3263	3356	3364	3356	3382	3519	3392	3492	3521	3368	3363	3321	3241	3070	3050	3072	2864	2630	2142	2028	2020	2127	2320	2553	2746	2829	3057	3220	3222	3515	3498	3583	3615	3555	3567	3576	3626	3729	3776	3926	3513	3212	3104	3156	3195	3289	3288	342	403
Wilson	255	242	292	269	292	264	324	304	324	330	316	323	346	373	329	350	334	276	220	187	189	188	191	200	209	225	217	203	221	230	221	246	216	262	282	214	283	314	328	331	318	307	308	324	373	375	374	59	41
Winkler	63	63	51	68	46	47	63	54	54	49	42	70	61	52	51	60	70	37	36	47	34	28	38	47	57	44	45	48	36	44	42	46	41	45	48	41	47	33	52	48	45	37	46	51	55	54	55	486	472
Wise	416	390	379	385	378	425	418	404	448	459	393	455	451	428	424	416	428	389	347	333	314	309	336	311	334	336	320	383	337	351	329	343	334	303	318	337	368	430	423	434	403	425	425	435	453	503	522	311	286
Wood	212	207	212	216	194	224	233	232	248	233	261	227	279	251	261	251	230	250	213	221	207	190	167	198	167	185	166	184	207	178	191	172	190	180	179	174	224	216	197	242	208	236	213	245	254	303	253	57	47
Yoakum	91	77	71	79	74	76	69	70	68	74	60	63	65	62	57	68	74	54	45	39	46	60	49	45	37	39	48	56	71	68	40	35	48	48	46	45	37	59	40	52	62	42	51	45	52	44	57	149	129
Young	123	114	104	125	123	134	128	137	133	129	116	109	104	131	107	105	131	107	100	94	87	89	96	104	112	85	114	85	109	77	99	102	85	90	117	108	100	109	113	105	98	114	99	105	140	117	125	66	81
Zapata	142	140	129	103	130	120	117	132	110	122	140	122	107	127	121	115	140	120	117	114	110	85	114	110	113	76	103	103	90	95	74	91	87	102	109	95	79	96	88	79	84	76	89	99	76	89	80	61	70
Zavala	105	91	101	106	124	97	97	108	93	98	117	95	96	92	103	118	112	117	76	90	63	70	79	66	69	55	76	69	81	77	66	60	60	75	61	57	84	58	74	60	65	80	66	68	65	69	55
