# Supplementary material for: Estimation of single-year-of-age counts of live births, fetal losses, abortions, and pregnant women for counties of Texas
Source: BMC Res Notes. 2017 May 8;10:178. doi: 10.1186/s13104-017-2496-x (PMC5422890; doi:10.1186/s13104-017-2496-x)
Supplement: Supplementary file 9 — Additional file 9. This file contains our estimated single-year-of-age fetal losses for the 254 counties of Texas for the year 2010. [file 13104_2017_2496_MOESM9_ESM.csv]

age\county	1	2	3	4	5	6	7	8	9	10	11	12	13	14	15	16	17	18	19	20	21	22	23	24	25	26	27	28	29	30	31	32	33	34	35	36	37	38	39	40	41	42	43	44
ANDERSON	0	0	0	0	0	0	0	0	0	0	0	0	0.016175	0.055015	0.087732	0.14616	2.7487	3.849	1.8008	1.5181	1.5904	1.8672	2.6103	4.292	5.7678	6.3213	8.2504	6.6611	7.2126	6.9007	6.8541	6.763	5.9777	6.4353	6.1951	6.5653	6.4559	6.3661	5.6554	5.4592	5.4209	5.6753	5.8279	5.4481
ANDREWS	0	0	0	0	0	0	0	0	0	0	0	0	0.0053024	0.019881	0.035698	0.055426	0.82462	1.5611	0.73395	0.47592	0.66217	0.62478	0.93157	1.5804	2.4562	2.6075	3.268	2.4061	2.4599	2.0992	2.1549	2.3734	2.7727	2.5442	1.9777	2.2288	2.0059	1.5915	1.7292	1.7929	2.2358	2.6064	1.8058	1.4015
ANGELINA	0	0	0	0	0	0	0	0	0	0	0	0	0.035028	0.109	0.17304	0.27623	5.9998	9.0168	4.5021	3.4218	3.2576	3.9616	5.308	8.336	11.448	14.987	15.028	14.31	13.9	14.766	14.072	13.832	12.973	13.469	12.867	13.47	12.52	12.492	12.104	12.711	11.875	11.519	11.779	11.054
ARANSAS	0	0	0	0	0	0	0	0	0	0	0	0	0.0065878	0.021766	0.040538	0.048274	1.6208	1.6284	0.69612	0.59641	0.62078	0.76677	0.92187	1.534	2.1273	2.5285	2.4912	2.8367	2.6988	2.3163	2.4664	2.7307	2.4928	2.4943	2.764	2.0835	2.7668	2.1802	2.5836	2.5382	2.3202	2.5854	2.3804	2.882
ARCHER	0	0	0	0	0	0	0	0	0	0	0	0	0.0038563	0.011312	0.021782	0.022796	0.47392	0.7671	0.38589	0.31929	0.23649	0.24849	0.29112	0.48033	0.83337	1.0272	1.0983	0.91178	0.97919	0.941	0.98657	1.4036	1.1701	1.0975	1.0246	1.3809	1.0837	1.0465	1.4851	1.3497	1.2023	1.03	1.2312	1.1252
ARMSTRONG	0	0	0	0	0	0	0	0	0	0	0	0	0.00048204	0.0013711	0.0042353	0.0071517	0.12322	0.17495	0.0227	0.024097	0.029561	0.056798	0.067927	0.18593	0.15351	0.18437	0.26787	0.17729	0.23883	0.28954	0.31155	0.25521	0.2035	0.24943	0.23827	0.16958	0.20751	0.15261	0.36618	0.20145	0.25311	0.18918	0.22573	0.21714
ATASCOSA	0	0	0	0	0	0	0	0	0	0	0	0	0.020085	0.067183	0.10619	0.16672	3.2795	4.5084	2.0808	1.6145	1.4721	1.7891	2.4551	4.4004	5.5046	6.5056	6.8575	6.2052	6.6155	6.6594	7.0358	6.5844	6.4865	6.2108	6.5287	6.3715	7.3782	6.7586	5.6961	6.3859	5.8006	5.5492	5.3764	5.5863
AUSTIN	0	0	0	0	0	0	0	0	0	0	0	0	0.0093193	0.034449	0.06837	0.095654	1.981	2.2609	1.1804	0.92172	0.89865	0.89456	1.31	2.2157	3.2896	2.7919	4.2324	3.7484	3.4391	3.957	4.5694	4.0068	3.9682	3.4421	4.1936	3.7551	3.4355	4.0333	3.9466	3.5455	3.6069	3.4682	3.1192	3.6913
BAILEY	0	0	0	0	0	0	0	0	0	0	0	0	0.0026244	0.011483	0.015731	0.021455	0.52131	0.64598	0.33293	0.26507	0.26605	0.32659	0.48519	0.71275	1.3158	1.2379	0.99112	1.1904	1.1464	0.91687	1.1423	1.0464	0.86486	1.0975	0.90543	1.1629	0.76087	0.82847	0.77304	0.78564	0.92809	0.77773	0.77979	0.73036
BANDERA	0	0	0	0	0	0	0	0	0	0	0	0	0.0062129	0.021595	0.042656	0.065706	1.2038	1.2516	0.61289	0.45785	0.41977	0.55378	0.71809	1.0536	1.7983	1.633	1.768	1.545	2.1256	2.1474	1.9472	1.8885	1.6534	2.195	2.6687	2.0835	2.5362	1.7877	2.3395	2.6188	2.5944	2.7956	2.7498	2.5859
BASTROP	0	0	0	0	0	0	0	0	0	0	0	0	0.02919	0.091692	0.16518	0.22662	5.1563	6.702	2.7769	2.2591	1.7973	2.5488	3.2217	5.7949	7.6538	9.877	10.018	10.941	9.8636	9.8684	12.047	9.6979	11.396	10.85	10.651	11.677	9.7069	10.77	10.395	10.717	10.863	9.7951	10.158	9.9882
BAYLOR	0	0	0	0	0	0	0	0	0	0	0	0	0.0011247	0.0025708	0.0057479	0.0071517	0.19905	0.43065	0.1589	0.11446	0.10642	0.14199	0.13585	0.24791	0.43861	0.52677	0.32145	0.45589	0.42989	0.41018	0.4154	0.40833	0.50874	0.37414	0.38124	0.29071	0.43808	0.30523	0.56961	0.38275	0.50623	0.39937	0.53354	0.57245
BEE	0	0	0	0	0	0	0	0	0	0	0	0	0.0093729	0.031364	0.060202	0.075987	1.9526	2.9204	1.3544	1.0964	0.89865	0.94426	1.5041	2.3707	3.7063	4.3722	4.3931	3.8751	3.869	3.8123	3.0376	3.675	3.9173	3.5668	3.2643	3.5613	3.2279	3.2267	3.0515	3.0419	2.5944	2.9638	3.5706	2.7833
BELL	0	0	0	0	0	0	0	0	0	0	0	0	0.10964	0.35666	0.65042	0.96861	20.369	28.611	17.184	15.477	16.04	20.667	28.636	49.071	68.577	76.171	80.04	73.044	64.746	62.975	61.349	59.336	53.774	51.806	51.109	48.186	48.604	44.846	43.86	42.284	40.604	40.421	36.63	37.071
BEXAR	0	0	0	0	0	0	0	0	0	0	0	0	0.67094	2.0914	3.7725	5.5935	117.84	176.19	101.07	78.172	76.285	90.607	127.95	206.7	297.07	348.14	353.48	334.27	315.51	311.93	310.28	303.67	300.36	294.28	277.83	281.87	276.43	270.32	258.05	244.6	244.11	234.79	224.7	223.18
BLANCO	0	0	0	0	0	0	0	0	0	0	0	0	0.0037492	0.013368	0.020269	0.029501	0.5687	0.71327	0.27239	0.18675	0.23058	0.34789	0.31052	0.79022	0.8553	0.8165	0.75004	1.4183	0.95531	1.0858	0.98657	1.225	1.1701	0.92289	1.3582	1.4536	1.4065	1.4171	1.3833	1.1281	1.2445	1.3032	1.4775	1.2041
BORDEN	0	0	0	0	0	0	0	0	0	0	0	0	0.00010712	0.0013711	0.00060505	0.0017879	0.047392	0.040374	0.0075665	0.018073	0.011824	0.014199	0.019408	0.061978	0.021931	0.052677	0.053574	0.075982	0.047765	0	0.12981	0.076562	0.10175	0.024943	0.023827	0.12113	0.046113	0.043604	0.12206	0.12087	0.10546	0.1051	0.041042	0.059219
BOSQUE	0	0	0	0	0	0	0	0	0	0	0	0	0.0065343	0.021595	0.036605	0.054085	1.4597	1.4804	0.68855	0.50604	0.36064	0.53958	0.63075	1.1001	1.6229	2.1598	2.009	2.1528	2.5555	1.8096	2.2068	2.1948	2.035	2.1451	1.9062	2.0835	2.2134	2.2456	2.2581	2.4979	2.1515	2.4593	2.4625	1.974
BOWIE	0	0	0	0	0	0	0	0	0	0	0	0	0.032725	0.11192	0.20088	0.28741	5.8197	7.8729	4.1313	2.9941	2.962	3.557	4.9878	8.9558	12.062	13.617	14.947	13.474	14.377	15.732	14.331	14.292	14.626	12.272	13.081	13.518	13.212	12.274	12.857	12.228	10.968	12.128	11.04	11.212
BRAZORIA	0	0	0	0	0	0	0	0	0	0	0	0	0.1189	0.39093	0.69641	0.98693	21.213	27.118	13.158	10.512	9.4418	11.842	16.487	26.883	42.326	51.36	56.199	55.213	53.665	55.471	56.053	54.997	54.385	56.246	53.778	56.544	55.359	52.412	52.058	47.904	47.206	45.634	45.023	41.354
BRAZOS	0	0	0	0	0	0	0	0	0	0	0	0	0.052113	0.1539	0.29466	0.41167	10.18	39.566	44.605	35.038	31.559	28.74	24.978	32.972	41.537	45.118	42.592	38.649	35.108	31.873	32.297	27.664	28.617	25.442	23.303	22.918	23.195	21.933	22.113	20.245	19.638	18.329	18.489	17.904
BREWSTER	0	0	0	0	0	0	0	0	0	0	0	0	0.0027851	0.010626	0.011193	0.025031	0.4834	0.57869	0.46156	0.33736	0.4375	0.41888	0.52401	1.1156	1.579	1.3959	1.4733	1.6716	1.2419	1.3512	1.2722	1.4547	1.4754	1.2471	1.4058	0.82369	0.94533	1.2645	0.91545	1.1684	1.0336	1.3453	1.1697	0.8488
BRISCOE	0	0	0	0	0	0	0	0	0	0	0	0	0.00053559	0.0018853	0.0036303	0.0049168	0.05687	0.14804	0.037833	0.030122	0.041385	0.049698	0.058223	0.12396	0.087723	0.10535	0.18751	0.15196	0.19106	0.24128	0.25962	0.20417	0.17806	0.3492	0.23827	0.14536	0.23057	0.17441	0.18309	0.1813	0.27421	0.063059	0.14365	0.15792
BROOKS	0	0	0	0	0	0	0	0	0	0	0	0	0.0022495	0.0094263	0.011193	0.020114	0.62558	0.74018	0.37076	0.35544	0.20101	0.35499	0.40756	0.74373	0.63599	1.0009	1.4197	1.0384	1.0986	0.96513	0.59714	0.84218	0.78855	0.873	0.59568	0.38762	0.96838	0.91568	0.69167	0.56405	0.82262	0.60957	0.82083	0.88828
BROWN	0	0	0	0	0	0	0	0	0	0	0	0	0.01339	0.042847	0.084706	0.12292	2.6634	3.4318	1.8689	1.5061	1.4958	1.7394	2.3871	3.0214	4.3203	6.1106	5.6789	5.572	4.8243	5.2117	5.53	4.9765	5.1637	5.4625	4.8846	5.1117	4.8189	5.4505	4.6383	4.2505	4.4295	4.2039	4.3914	4.4217
BURLESON	0	0	0	0	0	0	0	0	0	0	0	0	0.0061593	0.016967	0.03842	0.045592	1.1469	1.4938	0.76422	0.48195	0.4375	0.69577	0.82483	1.4565	1.908	1.9491	2.3305	2.3554	2.245	2.3404	2.3107	1.8885	2.035	2.0952	2.0491	2.035	2.444	2.0058	1.6478	2.2562	2.1304	2.2281	2.4214	2.4477
BURNET	0	0	0	0	0	0	0	0	0	0	0	0	0.015157	0.046788	0.083799	0.12873	3.0236	3.526	1.5511	1.0663	1.0938	1.2283	1.9699	3.3003	4.4081	6.532	6.6432	5.5973	5.708	5.8632	5.9194	6.1505	5.4436	5.4126	4.8369	5.136	5.6028	5.4505	5.7571	5.1571	5.0834	5.381	4.8019	4.8757
CALDWELL	0	0	0	0	0	0	0	0	0	0	0	0	0.013229	0.04696	0.085311	0.13052	3.4217	4.2796	2.3759	1.8495	1.5726	1.9098	2.358	3.3623	5.6143	5.8735	6.4825	5.648	5.4691	6.1527	6.3089	6.1505	5.1383	5.7369	5.1229	5.8143	5.4875	5.4941	5.8589	5.2578	4.8936	5.2129	4.7608	4.8362
CALHOUN	0	0	0	0	0	0	0	0	0	0	0	0	0.008998	0.02845	0.040841	0.082244	1.6019	2.1533	1.1425	0.68075	0.6799	0.80937	1.0092	1.8129	2.544	2.8709	3.268	3.9764	2.9615	3.3779	2.9338	2.7052	2.8235	2.5442	2.6448	2.5438	2.7668	2.856	2.6039	2.9008	2.8265	2.5644	3.0371	2.8228
CALLAHAN	0	0	0	0	0	0	0	0	0	0	0	0	0.0052488	0.018167	0.031462	0.039781	0.89097	0.9286	0.43129	0.34339	0.38429	0.46858	0.56282	0.96066	1.4913	2.1861	1.7412	1.6716	1.5285	1.9061	1.7395	2.0417	1.7552	1.9206	1.6679	1.8412	1.7984	1.5261	2.0954	1.6317	1.9195	1.7026	1.6006	1.441
CAMERON	0	0	0	0	0	0	0	0	0	0	0	0	0.19126	0.60945	1.096	1.6207	34.871	45.568	23.381	17.748	16.27	18.686	25.327	39.65	57.831	67.637	69.593	70.511	69.594	66.039	68.93	68.013	72.852	72.609	69.099	69.069	66.703	62.331	61.905	58.923	56.023	55.366	54.134	48.263
CAMP	0	0	0	0	0	0	0	0	0	0	0	0	0.0047668	0.014054	0.026622	0.035758	0.91941	1.2247	0.56749	0.43978	0.41385	0.41178	0.69868	1.0381	1.7325	1.3959	1.634	1.6969	1.7912	1.9303	1.8433	2.6031	1.9841	1.3719	1.5726	1.3567	1.4987	1.8968	1.6478	1.4907	1.5609	1.5975	1.3338	1.5594
CARSON	0	0	0	0	0	0	0	0	0	0	0	0	0.0026244	0.0082265	0.012706	0.020561	0.44549	0.48448	0.16646	0.18675	0.17145	0.14909	0.22319	0.40286	0.63599	0.44776	0.85719	0.73449	0.90754	0.86862	0.77887	1.0719	0.73768	0.5238	1.0722	0.65411	0.8531	0.67586	0.83407	0.70507	0.907	0.88282	0.75927	0.82906
CASS	0	0	0	0	0	0	0	0	0	0	0	0	0.010551	0.028107	0.06353	0.095207	1.8767	2.5032	1.0366	0.99402	0.89274	1.0011	1.4459	2.9904	3.158	4.2405	4.1788	4.1283	4.5616	3.9812	4.6473	4.4151	4.0699	3.941	3.9791	3.7308	4.2655	4.1859	3.9059	4.3714	4.1342	3.5103	3.8579	3.9479
CASTRO	0	0	0	0	0	0	0	0	0	0	0	0	0.003642	0.013025	0.017849	0.03263	0.74879	0.71327	0.27996	0.28314	0.26605	0.28399	0.4949	0.71275	0.8553	1.2643	1.4197	1.241	0.93143	1.3271	1.402	1.0464	1.0684	1.3968	0.92926	1.4293	1.0376	0.54505	0.8951	1.0072	0.907	0.94588	0.84135	0.86854
CHAMBERS	0	0	0	0	0	0	0	0	0	0	0	0	0.014943	0.052273	0.088639	0.13186	2.7108	3.5933	1.5436	1.1025	1.0465	1.3134	1.4556	2.8045	4.101	4.899	5.4914	5.7999	5.3259	5.6943	4.829	6.2015	6.4865	6.2607	5.6471	6.4684	5.7411	6.5841	6.0216	5.8218	5.8638	5.2969	5.7048	5.1718
CHEROKEE	0	0	0	0	0	0	0	0	0	0	0	0	0.018906	0.059814	0.099228	0.16941	3.2511	5.0333	2.7693	1.9639	1.7441	2.1157	2.62	3.6722	5.7897	8.1123	7.7683	6.8384	7.4514	7.9864	7.2176	6.9927	7.682	6.5849	6.8861	7.5828	6.5251	6.9112	6.2861	5.6808	6.0115	6.1798	5.3354	5.8824
CHILDRESS	0	0	0	0	0	0	0	0	0	0	0	0	0.0023566	0.0068555	0.013614	0.011175	0.42653	0.64598	0.18916	0.12049	0.17145	0.14909	0.20378	0.32538	0.83337	1.0009	0.75004	0.81047	0.71648	0.84449	0.98657	1.1229	0.81399	0.92289	0.61951	0.65411	0.83004	0.69766	0.65098	0.56405	0.73825	0.44141	0.80031	0.63167
CLAY	0	0	0	0	0	0	0	0	0	0	0	0	0.0041776	0.014396	0.021479	0.034417	0.72984	0.95551	0.43129	0.33736	0.23058	0.26269	0.40756	0.58879	1.0088	1.3433	1.5804	1.2917	1.0747	1.1823	1.1943	1.7354	1.399	1.5714	1.4296	1.2355	1.1759	1.5697	1.3427	1.6317	1.2656	1.5765	1.2723	1.4213
COCHRAN	0	0	0	0	0	0	0	0	0	0	0	0	0.0012854	0.0054844	0.006958	0.017879	0.31279	0.29607	0.18916	0.10844	0.12416	0.14909	0.20378	0.20143	0.43861	0.63213	0.32145	0.65851	0.42989	0.48256	0.15577	0.48489	0.35612	0.22449	0.33358	0.36339	0.39196	0.30523	0.40687	0.52376	0.33749	0.46243	0.22573	0.33557
COKE	0	0	0	0	0	0	0	0	0	0	0	0	0.00096407	0.003085	0.0066555	0.0067047	0.19905	0.17495	0.075665	0.072292	0.082771	0.035499	0.10674	0.20143	0.24124	0.44776	0.32145	0.48122	0.33436	0.41018	0.49329	0.33177	0.33068	0.3492	0.33358	0.31494	0.32279	0.39243	0.20343	0.34246	0.42186	0.33631	0.36937	0.37505
COLEMAN	0	0	0	0	0	0	0	0	0	0	0	0	0.0029458	0.010797	0.010588	0.022349	0.58766	0.91514	0.25726	0.29519	0.17145	0.24139	0.43667	0.72824	0.74564	1.0009	1.1251	0.8358	0.8359	0.69972	0.98657	0.94427	1.3482	1.2471	1.1675	1.2113	1.2451	1.2427	1.2409	1.0475	0.84372	1.1561	0.71823	0.88828
COLLIN	0	0	0	0	0	0	0	0	0	0	0	0	0.33507	1.035	1.79	2.5348	53.354	63.979	27.33	21.664	19.534	26.375	38.951	69.555	103.69	129.3	143.28	142.31	135.8	145.57	154.84	157.82	163.03	163	164.84	164.62	160.36	159.28	158.74	148.1	146.87	139.57	129.26	127.58
COLLINGSWORTH	0	0	0	0	0	0	0	0	0	0	0	0	0.0012854	0.0051416	0.0045378	0.012515	0.19905	0.26916	0.083232	0.078316	0.070946	0.12779	0.10674	0.34088	0.52634	0.44776	0.42859	0.17729	0.35824	0.50669	0.38944	0.38281	0.48331	0.42403	0.38124	0.31494	0.34585	0.30523	0.38652	0.26188	0.35858	0.37835	0.30781	0.37505
COLORADO	0	0	0	0	0	0	0	0	0	0	0	0	0.0077126	0.025879	0.03963	0.067494	1.3365	1.7361	0.84745	0.57834	0.53801	0.69577	0.97039	1.5494	2.3685	2.3705	3.2412	2.2541	2.6032	2.7506	3.1155	2.2713	2.9253	2.3446	2.2636	2.0835	2.421	2.4636	1.9123	2.4174	2.8054	2.5854	2.7087	2.0529
COMAL	0	0	0	0	0	0	0	0	0	0	0	0	0.040491	0.12443	0.22598	0.36384	7.3363	8.64	3.7152	2.9218	3.0093	3.3724	4.9296	8.1036	11.667	13.169	14.786	13.626	13.398	13.946	14.954	13.092	14.372	14.068	15.488	14.948	15.955	15.261	15.888	15.652	15.482	15.512	13.872	15.851
COMANCHE	0	0	0	0	0	0	0	0	0	0	0	0	0.0055702	0.013368	0.02995	0.040675	0.97628	1.0497	0.59019	0.4217	0.36064	0.44018	0.62105	1.1931	1.0746	1.7383	1.8483	1.6209	1.3136	1.5201	1.6356	1.7609	1.8569	1.5465	1.5488	1.9381	1.6831	1.984	1.7902	1.7324	1.5609	2.0389	1.9905	1.3028
CONCHO	0	0	0	0	0	0	0	0	0	0	0	0	0.00064271	0.0039419	0.0045378	0.0084926	0.15165	0.26916	0.090798	0.066268	0.041385	0.049698	0.087335	0.061978	0.13158	0.36874	0.29466	0.25327	0.47765	0.21715	0.44136	0.22969	0.2035	0.29932	0.30975	0.26649	0.32279	0.47964	0.1424	0.30217	0.33749	0.29427	0.32833	0.15792
COOKE	0	0	0	0	0	0	0	0	0	0	0	0	0.013925	0.047817	0.078353	0.11443	2.3696	3.6875	1.9976	1.4278	1.1529	1.5832	1.9796	3.1144	4.2765	5.6101	6.9647	5.496	5.2542	5.2117	5.0886	5.2318	4.9602	4.789	5.099	5.3055	4.5883	4.8182	5.0655	4.6333	5.0201	4.288	5.0071	4.9546
CORYELL	0	0	0	0	0	0	0	0	0	0	0	0	0.025816	0.084836	0.14703	0.21142	4.5212	5.7331	3.6471	3.1808	3.5414	5.055	7.0547	12.427	16.009	21.756	19.876	17.906	17.387	17.951	17.135	17.124	14.754	14.941	13.939	13.591	13.811	13.212	12.999	12.752	11.896	12.044	10.363	10.363
COTTLE	0	0	0	0	0	0	0	0	0	0	0	0	0.00053559	0.0011997	0.0033278	0.0031289	0.094784	0.10766	0.045399	0.030122	0.029561	0.028399	0.048519	0.15494	0.065792	0.13169	0.26787	0.15196	0.19106	0.26541	0.18174	0.17865	0.22893	0.1746	0.28593	0.31494	0.023057	0.13081	0.081373	0.16116	0.14765	0.31529	0.1026	0.15792
CRANE	0	0	0	0	0	0	0	0	0	0	0	0	0.0021424	0.0058271	0.012706	0.021902	0.36966	0.55177	0.1816	0.12651	0.15963	0.16329	0.17467	0.46483	0.63599	0.79016	0.85719	0.65851	0.71648	0.50669	0.4154	0.71458	0.45787	0.59863	0.59568	0.29071	0.62253	0.63225	0.8951	0.52376	0.50623	0.63059	0.75927	0.76984
CROCKETT	0	0	0	0	0	0	0	0	0	0	0	0	0.0014997	0.0049702	0.0081681	0.016091	0.25592	0.41719	0.12106	0.10241	0.041385	0.1136	0.19408	0.30989	0.35089	0.55311	0.64289	0.60785	0.52542	0.82036	0.54521	0.51042	0.58505	0.64852	0.35741	0.41185	0.66865	0.52324	0.32549	0.38275	0.42186	0.44141	0.4925	0.53297
CROSBY	0	0	0	0	0	0	0	0	0	0	0	0	0.0019281	0.0085693	0.013916	0.025478	0.6161	0.71327	0.2497	0.21085	0.17737	0.19879	0.29112	0.30989	0.78951	0.84283	0.8304	0.93711	0.71648	0.7721	0.72695	1.225	1.1701	0.72335	0.73864	0.62988	0.83004	0.78486	0.7527	0.68492	0.73825	0.79874	0.65666	0.63167
CULBERSON	0	0	0	0	0	0	0	0	0	0	0	0	0.00096407	0.003085	0.0072605	0.0080456	0.16113	0.30953	0.1135	0.096389	0.11233	0.049698	0.097039	0.24791	0.26317	0.15803	0.42859	0.32925	0.38212	0.38605	0.25962	0.45937	0.25437	0.14966	0.35741	0.5572	0.20751	0.37063	0.26446	0.28203	0.37967	0.33631	0.38989	0.35531
DALLAM	0	0	0	0	0	0	0	0	0	0	0	0	0.0026244	0.0078838	0.015429	0.022796	0.53079	0.60561	0.33293	0.23495	0.18328	0.29819	0.38815	0.88318	1.0746	1.3433	1.2858	0.88645	0.97919	0.91687	1.0385	1.1229	1.0429	0.94783	1.0246	1.4536	1.0376	1.1773	0.97648	0.72521	0.71716	1.114	0.86187	0.88828
DALLAS	0	0	0	0	0	0	0	0	0	0	0	0	0.90055	2.8682	5.0778	7.5982	162.79	217.43	114.57	92.227	90.817	116.98	174.08	298.3	424.03	509.7	541.8	498.62	476.72	480.59	476.88	470.32	465.25	455.66	436.63	425.19	403.01	386.85	368.36	359.97	340.95	340.48	321.85	313.46
DAWSON	0	0	0	0	0	0	0	0	0	0	0	0	0.0042312	0.015596	0.027227	0.036652	0.90993	1.1305	0.45399	0.39158	0.44933	0.24849	0.81512	0.77472	1.579	2.2651	2.0894	1.9249	1.7673	1.8096	1.8174	1.5568	1.6789	1.6213	1.4296	1.5505	1.5217	1.1991	1.5461	1.39	1.5187	1.3663	1.3338	1.0857
DEAF SMITH	0	0	0	0	0	0	0	0	0	0	0	0	0.0083553	0.026051	0.044471	0.065259	1.4407	2.1667	1.082	0.63256	0.69173	0.85197	0.96068	2.1692	2.544	3.8981	3.1877	3.3432	2.8659	3.4986	3.2193	2.8583	3.6121	3.1179	2.8116	2.3742	2.3057	2.856	2.3598	2.3972	2.6788	2.2071	2.3804	2.0134
DELTA	0	0	0	0	0	0	0	0	0	0	0	0	0.0014461	0.0056558	0.012706	0.017879	0.32227	0.37682	0.16646	0.17471	0.13007	0.16329	0.32993	0.43384	0.52634	0.84283	0.80361	0.50654	0.6926	0.96513	0.46732	0.48489	0.61049	0.54874	0.57185	0.84792	0.46113	0.76306	0.6103	0.66478	0.80153	0.54651	0.69771	0.80932
DENTON	0	0	0	0	0	0	0	0	0	0	0	0	0.26266	0.80929	1.3837	2.0914	42.956	63.602	39.618	31.857	32.074	37.075	49.994	78.774	111.08	126.03	135.73	128.71	123.19	124.82	132.67	131.92	133.85	129.15	130.1	131.91	125.08	124.03	125.92	119.44	116.07	107.6	103.32	98.935
DEWITT	0	0	0	0	0	0	0	0	0	0	0	0	0.0068556	0.021081	0.036303	0.059448	1.2891	1.8034	0.65829	0.51207	0.47889	0.62478	0.96068	1.5804	2.3685	2.3178	2.3305	2.5074	2.436	2.2198	2.5443	2.2713	2.6963	2.5691	2.073	2.2288	1.8907	2.3546	2.3802	2.3972	2.4679	2.0599	2.2368	2.4477
DICKENS	0	0	0	0	0	0	0	0	0	0	0	0	0.00053559	0.0023994	0.0030252	0.0053638	0.094784	0.17495	0.052966	0.048195	0.029561	0.056798	0.077631	0.092967	0.13158	0.18437	0.18751	0.35458	0.095531	0.33779	0.25962	0.22969	0.22893	0.24943	0.35741	0.29071	0.29974	0.28342	0.20343	0.14101	0.14765	0.18918	0.20521	0.25661
DIMMIT	0	0	0	0	0	0	0	0	0	0	0	0	0.0049275	0.014225	0.024504	0.040228	0.81514	1.1708	0.36319	0.35544	0.31926	0.44018	0.46579	0.94516	0.87723	1.2379	1.6072	1.545	1.1941	1.5201	1.0645	1.1995	1.6789	1.8458	1.3343	1.5263	0.94533	1.3081	1.0985	1.531	1.0968	1.3663	1.3749	1.2239
DONLEY	0	0	0	0	0	0	0	0	0	0	0	0	0.001339	0.0029136	0.0078656	0.012068	0.27487	0.64598	0.48426	0.247	0.11824	0.13489	0.087335	0.18593	0.48248	0.42142	0.42859	0.68384	0.33436	0.50669	0.33751	0.33177	0.43243	0.42403	0.33358	0.43607	0.36891	0.34883	0.40687	0.34246	0.33749	0.33631	0.36937	0.57245
DUVAL	0	0	0	0	0	0	0	0	0	0	0	0	0.0048204	0.016453	0.026622	0.04291	0.72036	1.292	0.65072	0.37953	0.37247	0.44018	0.61134	1.1001	1.2281	1.712	1.5804	1.241	1.6718	1.6407	1.4279	1.6333	1.6789	1.4217	1.4058	1.9381	1.5217	1.0247	1.5461	1.0274	1.4765	1.2612	1.2107	1.441
EASTLAND	0	0	0	0	0	0	0	0	0	0	0	0	0.0064807	0.022794	0.037815	0.055873	1.0521	2.2475	1.4603	0.81329	0.55575	0.60348	0.7666	1.6114	2.5659	1.9754	3.2145	2.3301	2.3644	2.7265	2.3626	2.2203	2.0095	2.3945	1.9538	1.7443	2.1673	1.9404	1.9326	1.8533	1.9616	2.0179	2.2368	1.9147
ECTOR	0	0	0	0	0	0	0	0	0	0	0	0	0.052595	0.16505	0.288	0.44519	10.578	15.275	8.5502	6.5786	6.4088	7.4618	10.917	16.997	24.299	27.076	29.734	25.91	24.026	23.404	23.159	22.586	22.792	21.201	20.42	20.835	18.745	19.578	17.638	16.015	17.486	17.089	15.801	16.246
EDWARDS	0	0	0	0	0	0	0	0	0	0	0	0	0.00042848	0.0023994	0.0033278	0.0044698	0.14218	0.17495	0.083232	0.066268	0.023649	0.042598	0.087335	0.21692	0.26317	0.31606	0.10715	0.17729	0.23883	0.28954	0.28559	0.20417	0.10175	0.19954	0.16679	0.21804	0.29974	0.32703	0.10172	0.26188	0.18984	0.25224	0.26677	0.17766
ELLIS	0	0	0	0	0	0	0	0	0	0	0	0	0.067164	0.21715	0.38814	0.55694	12.019	15.032	7.7179	5.5424	4.9899	5.7792	8.6655	13.666	20.308	24.337	23.867	25.049	23.405	21.715	24.067	23.556	25.692	25.167	24.566	26.164	23.518	24.004	23.354	23.247	21.515	21.503	21.998	21.457
EL PASO	0	0	0	0	0	0	0	0	0	0	0	0	0.35756	1.1605	2.0629	3.0855	65.335	89.805	49.493	38.158	35.018	41.491	56.777	92.409	129.33	147.31	151.99	143.78	130.71	129.91	131.03	130	133.57	134.09	131.12	135.09	135.53	125.62	113.17	113.62	110.38	110.63	108.49	105.13
ERATH	0	0	0	0	0	0	0	0	0	0	0	0	0.012533	0.040619	0.071093	0.11353	2.4549	5.7869	5.8338	4.3014	3.9198	4.0539	4.163	4.4779	6.1406	6.611	6.9379	6.0279	4.8004	5.9355	5.2444	4.5172	5.0111	4.9138	4.6463	4.6999	4.5883	4.6656	4.5772	4.593	4.3451	4.309	3.6322	4.1453
FALLS	0	0	0	0	0	0	0	0	0	0	0	0	0.0054095	0.016967	0.031765	0.048274	1.1658	1.3996	0.73395	0.63256	0.65034	0.73837	1.2809	1.9058	2.9168	3.1343	3.5895	3.3938	3.6063	3.2814	3.479	3.3943	3.1796	3.1179	3.2882	2.7618	2.9743	2.856	2.8684	2.6188	2.5101	2.9007	3.2012	2.8622
FANNIN	0	0	0	0	0	0	0	0	0	0	0	0	0.01114	0.033935	0.063227	0.10102	1.8199	2.8531	1.2182	1.0362	0.97551	0.97976	1.2421	2.5721	3.3993	4.2405	4.7681	3.8497	4.3228	4.15	4.7511	4.1599	4.3498	3.9659	3.5741	4.6999	4.058	3.9679	3.9059	4.6333	4.1975	4.2249	3.981	4.5993
FAYETTE	0	0	0	0	0	0	0	0	0	0	0	0	0.0083553	0.02725	0.054757	0.065706	1.6303	1.7495	0.71882	0.56629	0.68582	0.69577	0.9995	1.5494	2.544	3.0289	3.2412	2.938	3.0809	2.7265	2.9857	2.8583	2.849	2.7936	2.7163	2.3984	3.2741	2.1148	2.6243	2.4979	2.7421	3.3421	2.2162	2.9609
FISHER	0	0	0	0	0	0	0	0	0	0	0	0	0.0011247	0.0029136	0.010891	0.01475	0.40757	0.37682	0.1362	0.078316	0.076859	0.12779	0.11645	0.21692	0.43861	0.55311	0.58932	0.45589	0.59707	0.19303	0.31155	0.51042	0.27981	0.37414	0.5242	0.53298	0.50725	0.50144	0.7527	0.46333	0.50623	0.46243	0.41042	0.47375
FLOYD	0	0	0	0	0	0	0	0	0	0	0	0	0.0033207	0.0066841	0.015731	0.027713	0.45496	0.61906	0.18916	0.24097	0.21875	0.20589	0.30082	0.5578	0.74564	0.8165	1.0715	0.65851	1.1703	0.74797	0.75291	0.89323	0.73768	1.322	0.83395	0.82369	0.80699	0.69766	0.79339	0.70507	0.67497	0.79874	0.73875	0.78958
FOARD	0	0	0	0	0	0	0	0	0	0	0	0	0.00042848	0.0020566	0.0036303	0.0049168	0.05687	0.18841	0.075665	0.048195	0.029561	0.042598	0.048519	0.12396	0.15351	0.052677	0.16072	0.15196	0.095531	0.14477	0.077887	0.051042	0.10175	0.22449	0.11914	0.096905	0.06917	0.10901	0.24412	0.24174	0.10546	0.2102	0.14365	0.25661
FORT BEND	0	0	0	0	0	0	0	0	0	0	0	0	0.25837	0.83637	1.4905	2.238	45.572	53.98	23.418	18.139	16.708	20.845	29.771	48.699	74.455	87.892	95.898	90.975	91.328	97.381	103.2	103.44	108.95	107.53	112.82	112.63	113.28	113.15	107.55	106.32	104.16	99.36	95.38	93.21
FRANKLIN	0	0	0	0	0	0	0	0	0	0	0	0	0.003642	0.010626	0.022387	0.029948	0.65401	0.9286	0.39346	0.34339	0.31926	0.41888	0.54342	1.0226	1.1623	1.3169	1.4733	1.5956	1.1225	1.8337	1.2462	1.174	1.6025	1.0975	1.5964	1.1386	1.3373	1.2645	1.2206	1.0274	1.3289	1.114	1.2928	1.4015
FREESTONE	0	0	0	0	0	0	0	0	0	0	0	0	0.0064807	0.020395	0.040538	0.061236	1.0711	1.5611	0.58262	0.52412	0.41977	0.78807	0.95098	1.5804	1.9738	2.4231	2.6519	3.0899	2.6749	2.7265	2.9338	2.7307	2.5437	2.4444	2.4066	2.3984	1.5909	2.7906	2.5836	2.6994	2.4257	1.5765	2.2778	2.1319
FRIO	0	0	0	0	0	0	0	0	0	0	0	0	0.0053559	0.015596	0.039328	0.053191	1.2417	1.763	0.81718	0.41568	0.52027	0.48278	0.81512	1.286	1.7545	2.2651	2.6251	1.8489	1.8629	1.9544	2.0251	1.6333	1.9841	1.746	1.8824	2.0592	1.9137	1.7223	1.7902	1.531	1.8351	1.3873	2.0316	2.3885
GAINES	0	0	0	0	0	0	0	0	0	0	0	0	0.0079268	0.027422	0.045983	0.064365	1.5165	1.9918	0.80205	0.63256	0.75676	0.86617	1.0092	2.1072	2.8949	3.4767	3.3216	2.8113	2.9376	2.8954	2.9078	2.7562	2.7218	2.7687	2.3827	2.3499	2.1212	2.3982	2.2581	2.1152	2.1937	2.3962	1.9905	2.0529
GALVESTON	0	0	0	0	0	0	0	0	0	0	0	0	0.1076	0.33489	0.61805	0.92838	20.369	26.633	13.521	9.9402	9.2112	11.771	17.758	28.386	40.024	51.044	50.146	47.641	48.84	49.608	49.848	47.571	46.881	46.918	44.628	46.975	44.569	42.688	45.243	42.264	40.119	42.27	39.03	42.499
GARZA	0	0	0	0	0	0	0	0	0	0	0	0	0.0015532	0.0051416	0.0072605	0.016538	0.37914	0.56523	0.1816	0.17471	0.1951	0.19169	0.29112	0.5578	0.89916	0.92185	0.75004	0.63318	0.52542	0.65146	0.6231	0.56146	0.43243	0.89795	0.7863	0.58143	0.71476	0.61045	0.79339	0.64463	1.1179	0.50447	0.4925	0.41453
GILLESPIE	0	0	0	0	0	0	0	0	0	0	0	0	0.0079804	0.028107	0.043563	0.073305	1.4881	1.8303	0.58262	0.51809	0.54392	0.56798	1.0771	1.2086	2.2808	2.7129	2.4912	2.5327	2.4122	2.6541	2.3366	2.5266	2.3402	3.068	2.9784	2.4953	2.6054	2.638	2.5429	2.8203	2.5522	3.0478	2.5035	2.428
GLASSCOCK	0	0	0	0	0	0	0	0	0	0	0	0	0.00048204	0.0010283	0.0024202	0.0053638	0.1327	0.20187	0.015133	0.030122	0.0059122	0.014199	0.058223	0.030989	0.17545	0.15803	0.18751	0.17729	0.11941	0.26541	0.10385	0.25521	0.17806	0.29932	0.19062	0.072679	0.11528	0.26162	0.18309	0.14101	0.16874	0.1051	0.082083	0.15792
GOLIAD	0	0	0	0	0	0	0	0	0	0	0	0	0.0021424	0.0068555	0.019059	0.022349	0.6161	0.49794	0.30266	0.16868	0.1478	0.19169	0.2523	0.40286	0.67985	0.79016	0.8304	0.75982	1.0031	0.53082	0.59714	0.99531	0.8903	0.82312	0.95309	0.96905	0.8531	0.91568	0.83407	0.86622	0.61169	0.92486	0.92343	1.2831
GONZALES	0	0	0	0	0	0	0	0	0	0	0	0	0.0074448	0.021595	0.036605	0.069282	1.3933	2.0994	0.72639	0.61448	0.65034	0.76677	1.0674	2.1692	2.5001	2.9236	3.3216	2.7353	2.1017	2.9678	2.9597	2.7562	2.7472	2.8435	2.8593	2.3257	2.6054	2.5726	2.2988	2.4778	2.7632	2.2071	2.3188	2.2898
GRAY	0	0	0	0	0	0	0	0	0	0	0	0	0.0077126	0.020738	0.045681	0.077328	1.4976	1.8437	0.77935	0.60243	0.64443	0.78097	1.2712	1.9833	2.9606	3.3977	3.1073	4.1537	2.5793	3.5227	3.1415	2.6031	3.6375	2.9433	2.3351	2.8587	2.9051	2.6598	2.726	2.7195	2.6788	2.6274	2.3804	2.3293
GRAYSON	0	0	0	0	0	0	0	0	0	0	0	0	0.043115	0.13625	0.216	0.35848	7.7249	11.628	7.0142	5.2833	4.7771	5.2467	7.1614	10.273	16.097	17.884	18.858	17.526	18.39	17.035	16.668	16.971	16.789	16.138	16.655	17.273	15.586	16.853	16.356	16.116	15.904	16.816	14.713	15.219
GREGG	0	0	0	0	0	0	0	0	0	0	0	0	0.041187	0.13899	0.24414	0.36027	8.1325	12.099	6.9612	5.5183	4.712	6.2975	8.6558	12.829	18.4	23.441	23.412	22.643	21.566	19.882	19.913	20.493	19.281	18.533	16.917	17.83	16.163	16.591	16.783	16.116	16.199	14.293	14.139	13.936
GRIMES	0	0	0	0	0	0	0	0	0	0	0	0	0.0099621	0.031535	0.053547	0.07107	1.6966	2.1667	0.98365	0.65665	0.75085	0.80227	1.0868	2.1537	2.7413	3.582	3.3752	3.1659	3.5585	3.3779	3.2972	3.0114	3.1796	3.7414	3.3835	3.2221	3.4816	3.4447	2.726	2.9613	2.9952	2.8376	2.6882	3.1781
GUADALUPE	0	0	0	0	0	0	0	0	0	0	0	0	0.054738	0.18047	0.33187	0.46531	9.9997	13.848	6.4013	4.3857	4.5169	5.3248	6.356	10.924	15.702	19.675	21.242	20.591	19.894	20.437	21.393	22.637	21.037	21.65	23.208	20.084	21.235	22.717	20.587	20.769	21.198	21.02	20.418	19.759
HALE	0	0	0	0	0	0	0	0	0	0	0	0	0.013711	0.050559	0.075026	0.12113	2.7487	3.7817	2.1186	1.6025	1.4248	1.8814	2.3969	3.5172	4.6712	4.9517	6.0807	5.7999	5.4691	5.5012	5.2963	5.2573	4.6296	4.8639	4.551	5.4267	4.6113	4.9272	4.6993	3.8476	4.1764	4.9606	4.1657	4.0466
HALL	0	0	0	0	0	0	0	0	0	0	0	0	0.001821	0.0049702	0.0057479	0.010281	0.28435	0.28262	0.1135	0.078316	0.076859	0.1207	0.087335	0.18593	0.41668	0.3424	0.56253	0.25327	0.45377	0.38605	0.4154	0.40833	0.53418	0.3492	0.54803	0.31494	0.32279	0.47964	0.44755	0.28203	0.35858	0.18918	0.32833	0.27635
HAMILTON	0	0	0	0	0	0	0	0	0	0	0	0	0.0029458	0.0089121	0.013916	0.027713	0.44549	0.7671	0.24213	0.23495	0.22466	0.29109	0.37845	0.41835	0.81144	0.97453	1.3126	0.78514	0.85978	0.86862	0.8308	0.76562	0.94117	1.1474	1.1437	0.79946	1.0606	1.1773	0.85442	0.9468	0.94918	0.84078	0.90291	0.92776
HANSFORD	0	0	0	0	0	0	0	0	0	0	0	0	0.0023566	0.0071982	0.015429	0.021455	0.46444	0.71327	0.17403	0.15663	0.13007	0.17039	0.262	0.48033	0.52634	0.71114	1.2054	0.98776	0.90754	0.74797	0.88272	0.71458	0.83943	0.94783	0.66716	0.84792	0.89921	0.58865	0.79339	0.78564	0.65388	0.71467	0.5951	0.65141
HARDEMAN	0	0	0	0	0	0	0	0	0	0	0	0	0.0011247	0.0054844	0.0084706	0.013856	0.30331	0.37682	0.1362	0.04217	0.10051	0.17039	0.19408	0.30989	0.43861	0.60579	0.48217	0.53187	0.42989	0.69972	0.33751	0.76562	0.66137	0.47392	0.35741	0.58143	0.46113	0.50144	0.6103	0.50362	0.52732	0.52549	0.51302	0.49349
HARDIN	0	0	0	0	0	0	0	0	0	0	0	0	0.020567	0.062042	0.11829	0.16896	3.7819	4.966	2.2473	1.9278	1.6791	2.2222	2.8917	5.2991	6.7766	8.6917	8.813	8.6619	8.4067	8.9033	9.2686	9.5192	8.7758	8.2561	7.2673	8.0916	8.5079	7.9359	7.9135	7.514	7.2771	7.546	7.5722	7.3431
HARRIS	0	0	0	0	0	0	0	0	0	0	0	0	1.5865	4.9997	8.951	13.344	288.73	388.48	201.56	161.54	160	201.96	297.7	498.53	724.66	874.6	904.92	850.54	813.9	824.65	823.69	808.06	779.55	764.45	736.98	725.7	700.51	669.95	633.1	613	586.43	577.89	561.24	536.4
HARRISON	0	0	0	0	0	0	0	0	0	0	0	0	0.023941	0.073868	0.13583	0.20069	4.2558	6.3118	3.125	2.8194	2.4536	3.1097	3.6389	6.2908	9.4083	10.272	10.876	9.8776	10.795	10.906	9.658	11.127	10.277	9.1042	8.554	8.3823	9.6377	8.8733	9.4189	9.0853	8.4372	7.8193	8.0031	8.1919
HARTLEY	0	0	0	0	0	0	0	0	0	0	0	0	0.0017139	0.0078838	0.010286	0.022349	0.34122	0.24224	0.098365	0.078316	0.070946	0.1065	0.15526	0.24791	0.5702	0.71114	0.40181	0.40524	0.78813	0.65146	0.77887	1.0208	0.76311	0.79817	0.5242	0.9206	0.96838	0.91568	0.65098	0.66478	0.54842	0.58855	0.5951	0.55271
HASKELL	0	0	0	0	0	0	0	0	0	0	0	0	0.0014997	0.005313	0.011496	0.016985	0.43601	0.47103	0.21186	0.13856	0.11824	0.1207	0.16497	0.32538	0.5702	0.89551	0.50896	0.68384	0.47765	0.79623	0.72695	0.63802	0.63593	0.79817	0.76247	0.60566	0.57642	0.54505	0.58995	0.72521	0.40077	0.69365	0.45146	0.63167
HAYS	0	0	0	0	0	0	0	0	0	0	0	0	0.05281	0.17927	0.30555	0.44921	9.5258	22.38	19.196	15.639	14.42	14.001	16.642	20.902	26.032	26.734	27.135	25.353	23.19	26.01	24.846	24.832	25.259	25.068	25.614	23.911	22.619	23.59	23.212	20.447	20.418	19.254	19.002	18.614
HEMPHILL	0	0	0	0	0	0	0	0	0	0	0	0	0.0012319	0.0023994	0.0087732	0.013409	0.2654	0.33645	0.090798	0.060243	0.082771	0.085197	0.16497	0.44934	0.37282	0.47409	0.69647	0.48122	0.33436	0.89274	0.75291	0.71458	0.58505	0.64852	0.54803	0.60566	0.57642	0.45784	0.65098	0.30217	0.40077	0.58855	0.43094	0.45401
HENDERSON	0	0	0	0	0	0	0	0	0	0	0	0	0.02769	0.091349	0.14279	0.23019	4.5686	6.9308	3.8816	2.5302	2.3176	2.847	3.8233	6.5387	9.0793	10.193	10.259	9.675	10.508	10.375	11.216	10.464	10.633	10.127	9.4832	10.005	10.26	10.661	10.619	9.9716	10.082	9.7951	8.9881	9.2184
HIDALGO	0	0	0	0	0	0	0	0	0	0	0	0	0.38922	1.2263	2.1192	3.1552	66.102	92.106	48.517	36.315	33.729	39.276	53.963	86.211	119.72	143.04	148.59	145.07	138.76	136.32	138.61	142.38	145.91	142.87	138.17	135.38	131.22	124.51	113.01	112.53	106.9	106.3	99.526	94.395
HILL	0	0	0	0	0	0	0	0	0	0	0	0	0.0143	0.039762	0.06837	0.094313	2.3127	2.7454	1.9219	1.4579	0.99916	1.5122	1.8534	3.1919	3.9256	5.2677	5.1163	4.4829	4.896	4.7774	4.4396	4.4661	4.5533	4.7142	4.5748	4.288	4.4038	4.7746	4.0483	4.4318	4.4928	4.3511	3.6117	4.5006
HOCKLEY	0	0	0	0	0	0	0	0	0	0	0	0	0.0096407	0.02725	0.053547	0.0666	1.744	3.203	2.0959	1.4579	0.89274	1.0153	1.4556	2.4171	3.0484	4.1088	3.8306	3.5205	3.3913	3.571	3.8165	3.0114	3.2814	3.1179	2.5972	2.7618	3.0204	3.0523	2.8481	2.6591	2.5733	2.8166	2.483	2.6451
HOOD	0	0	0	0	0	0	0	0	0	0	0	0	0.0158	0.045417	0.087127	0.14393	3.0331	3.9835	1.5511	1.3735	1.3302	1.6329	2.3677	3.0679	6.1406	7.0851	7.2325	6.5091	6.4722	5.9597	6.257	5.4359	6.1558	6.535	6.1951	5.5478	5.7872	7.0856	5.5944	6.2046	6.349	5.8224	6.6282	5.7245
HOPKINS	0	0	0	0	0	0	0	0	0	0	0	0	0.011783	0.042847	0.076841	0.1189	2.436	3.203	1.5587	1.1326	1.0287	1.5477	2.1251	2.9439	4.5397	5.1097	5.786	4.5082	4.8004	4.705	5.1665	4.7469	4.9857	5.1133	5.2182	5.887	4.6113	5.1888	4.6179	4.3513	5.0412	5.1708	3.7348	4.7967
HOUSTON	0	0	0	0	0	0	0	0	0	0	0	0	0.0057309	0.019195	0.035698	0.063471	1.5924	1.6553	0.97608	0.59641	0.59122	0.65317	1.0577	1.41	2.2589	2.9499	3.3216	3.1152	2.5316	3.209	2.7261	3.037	2.6709	2.3945	2.5733	2.5438	2.7668	2.747	2.5633	2.4375	2.5311	2.3122	2.483	2.8228
HOWARD	0	0	0	0	0	0	0	0	0	0	0	0	0.0099621	0.032221	0.060202	0.097442	1.9431	3.5798	1.8462	1.1808	1.0524	1.3844	2.096	2.6341	4.6932	4.0825	5.6253	5.2427	4.4661	4.3913	4.0761	4.1088	4.5278	4.8389	4.1221	3.7308	3.7121	4.0769	3.5194	4.4117	3.7124	3.4472	3.2628	3.7505
HUDSPETH	0	0	0	0	0	0	0	0	0	0	0	0	0.0014997	0.0063413	0.0093782	0.021455	0.36018	0.17495	0.2497	0.078316	0.088683	0.1065	0.18437	0.13945	0.5702	0.52677	0.32145	0.43056	0.42989	0.33779	0.51925	0.51042	0.78855	0.29932	0.54803	0.33917	0.36891	0.21802	0.42721	0.42304	0.61169	0.44141	0.45146	0.27635
HUNT	0	0	0	0	0	0	0	0	0	0	0	0	0.031279	0.097862	0.16699	0.26327	5.8577	8.7342	4.8426	3.7773	3.908	4.061	5.5603	8.0106	11.514	14.723	13.474	12.36	12.658	12.064	13.189	13.347	12.744	11.648	11.699	12.283	12.843	12.362	11.494	11.341	11.685	11.435	11.758	11.528
HUTCHINSON	0	0	0	0	0	0	0	0	0	0	0	0	0.0091587	0.029307	0.050824	0.063024	1.4218	1.8572	0.88528	0.72292	0.73311	0.84487	1.1548	1.9523	2.8729	3.2396	4.2056	3.1659	2.7704	3.2573	3.7646	3.7005	3.7138	2.8934	3.4073	3.2221	3.3432	2.9868	2.6243	2.8606	2.5311	2.5434	2.2573	2.2108
IRION	0	0	0	0	0	0	0	0	0	0	0	0	0.00085695	0.0020566	0.0048404	0.0058107	0.15165	0.18841	0.037833	0.018073	0.035473	0.021299	0.097039	0.077472	0.19738	0.23705	0.053574	0.12664	0.1433	0.12064	0.12981	0.30625	0.22893	0.1746	0.16679	0.19381	0.20751	0.19622	0.081373	0.36261	0.2953	0.16816	0.22573	0.11844
JACK	0	0	0	0	0	0	0	0	0	0	0	0	0.0035349	0.010969	0.017546	0.025031	0.54975	0.68635	0.30266	0.21688	0.21875	0.39758	0.31052	0.75923	0.78951	0.92185	1.0179	0.88645	1.0747	0.79623	0.88272	0.96979	1.0938	0.92289	1.382	1.1144	1.3142	0.98108	1.0578	1.0677	0.99137	1.3032	0.86187	1.0067
JACKSON	0	0	0	0	0	0	0	0	0	0	0	0	0.0056773	0.016453	0.024504	0.037546	0.89097	1.4131	0.71882	0.4458	0.31926	0.51118	0.68897	1.2551	1.5351	2.1861	2.518	2.1275	2.1972	2.075	2.2068	2.2713	1.7297	1.746	1.6203	2.035	2.0059	2.0058	1.4851	1.3497	1.5609	1.5765	1.3954	1.7963
JASPER	0	0	0	0	0	0	0	0	0	0	0	0	0.012747	0.044903	0.075328	0.10593	2.3886	3.1626	1.4225	1.1266	0.90457	1.3702	1.8728	3.0524	4.7151	5.057	5.4646	4.8375	5.6124	5.0187	4.5954	5.0531	4.6041	4.4398	4.6463	4.1185	4.058	5.0362	4.1704	4.5729	4.6193	4.3931	4.6377	4.5006
JEFF DAVIS	0	0	0	0	0	0	0	0	0	0	0	0	0.00064271	0.0025708	0.0045378	0.0089396	0.25592	0.16149	0.037833	0.024097	0.041385	0.042598	0.067927	0.061978	0.13158	0.18437	0.26787	0.25327	0.23883	0.14477	0.12981	0.20417	0.12719	0.24943	0.21445	0.16958	0.34585	0.26162	0.12206	0.28203	0.27421	0.18918	0.16417	0.29609
JEFFERSON	0	0	0	0	0	0	0	0	0	0	0	0	0.088802	0.26976	0.50098	0.74467	16.237	25.072	14.626	11.284	10.488	12.652	18.098	26.883	37.392	44.275	46.369	39.105	40.219	40.728	39.463	39.174	36.401	34.97	33.287	34.159	32.21	32.964	30.352	28.888	29.931	30.163	28.175	29.925
JIM HOGG	0	0	0	0	0	0	0	0	0	0	0	0	0.0022495	0.0083979	0.0072605	0.01475	0.49288	0.41719	0.23456	0.21085	0.14189	0.18459	0.32993	0.5578	0.76757	0.60579	0.93755	0.63318	0.74037	0.74797	0.75291	0.99531	0.61049	0.89795	0.95309	0.67833	0.6917	0.56685	0.56961	0.74535	0.5906	0.50447	0.57458	0.73036
JIM WELLS	0	0	0	0	0	0	0	0	0	0	0	0	0.015907	0.056215	0.10225	0.13946	3.1658	4.4546	2.2775	1.482	1.6259	1.5406	2.6006	3.9821	5.6362	6.2159	7.9558	6.2812	5.8274	6.032	6.257	6.3291	5.2401	6.0611	6.3142	5.2813	5.4414	5.5595	5.3299	5.6808	5.3365	5.0447	5.1507	5.152
JOHNSON	0	0	0	0	0	0	0	0	0	0	0	0	0.062236	0.19521	0.34972	0.47916	11.08	14.117	6.5223	5.44	4.5051	5.978	8.5879	13.434	19.628	23.389	24.912	23.402	24.337	24.008	23.418	24.168	25.056	22.972	23.851	22.143	22.711	23.066	22.5	22.26	22	20.662	21.321	20.371
JONES	0	0	0	0	0	0	0	0	0	0	0	0	0.0056773	0.018681	0.028135	0.052297	1.0805	1.3458	0.54479	0.48797	0.35473	0.58218	0.64045	1.1931	1.9518	1.9227	1.9287	1.9249	2.1494	2.075	1.6876	1.9141	1.6789	2.0952	2.3112	1.8412	2.0059	1.9622	1.9123	2.4174	1.814	1.8077	1.7853	1.8555
KARNES	0	0	0	0	0	0	0	0	0	0	0	0	0.0045526	0.011826	0.023899	0.03397	0.81514	0.98243	0.55992	0.41568	0.29561	0.52538	0.59194	1.1931	1.272	1.554	1.4465	1.5703	1.624	1.689	1.6356	1.3781	1.6789	1.3968	1.3582	1.5263	1.4065	1.2863	1.3833	1.4907	1.0546	1.6605	1.3749	1.4607
KAUFMAN	0	0	0	0	0	0	0	0	0	0	0	0	0.042633	0.14294	0.23234	0.37859	7.7344	9.8377	4.1616	3.211	3.033	3.6706	5.4342	9.3432	13.027	16.646	18.322	16.741	17.649	17.252	18.355	18.324	17.526	18.782	17.775	18.485	17.408	17.856	16.397	15.793	16.558	14.609	15.514	14.884
KENDALL	0	0	0	0	0	0	0	0	0	0	0	0	0.012801	0.04576	0.087732	0.1104	2.5307	2.9742	1.2636	0.74099	0.73902	0.97976	1.213	2.1227	2.6317	3.424	3.6163	3.3432	3.2719	3.2332	4.128	3.7771	3.6884	3.7664	4.2412	4.07	4.2886	4.2514	5.0451	4.311	4.324	5.1078	4.8429	4.3032
KENEDY	0	0	0	0	0	0	0	0	0	0	0	0	0.00016068	0.00034277	0.00030252	0.0017879	0.037914	0.040374	0	0.024097	0.029561	0.0070997	0.067927	0.030989	0.043861	0.026339	0.053574	0.075982	0.11941	0.048256	0.077887	0.051042	0.050874	0	0	0.024226	0.046113	0	0.06103	0.020145	0.063279	0.084078	0.12312	0
KENT	0	0	0	0	0	0	0	0	0	0	0	0	0.00037492	0.0011997	0.0015126	0.0013409	0.05687	0.053832	0.0227	0.018073	0	0.021299	0.038815	0.030989	0.043861	0.026339	0.18751	0.075982	0.19106	0	0.051925	0	0.050874	0.12471	0.11914	0.048452	0.092227	0.13081	0.06103	0.040289	0.084372	0.084078	0.12312	0.15792
KERR	0	0	0	0	0	0	0	0	0	0	0	0	0.014622	0.043361	0.084404	0.13007	2.834	4.6026	2.5651	1.7651	1.4426	1.7465	2.1057	3.7497	4.8248	6.3213	6.8843	6.4331	5.3259	5.091	5.53	5.8698	5.7997	5.3877	4.5748	5.0633	5.8103	5.058	5.391	5.4794	5.5263	5.2339	6.2383	5.4876
KIMBLE	0	0	0	0	0	0	0	0	0	0	0	0	0.0016068	0.0059985	0.0084706	0.013856	0.22748	0.28262	0.1362	0.072292	0.088683	0.1207	0.13585	0.32538	0.24124	0.3424	0.66968	0.40524	0.59707	0.53082	0.70099	0.43385	0.66137	0.5238	0.61951	0.53298	0.57642	0.65405	0.52892	0.5842	0.40077	0.35733	0.41042	0.53297
KING	0	0	0	0	0	0	0	0	0	0	0	0	0.00010712	0.00051416	0.00030252	0.0013409	0.028435	0.040374	0.015133	0.0060243	0	0.0070997	0.0097039	0	0.021931	0.052677	0	0.025327	0.047765	0.048256	0.025962	0.025521	0.025437	0.024943	0	0.048452	0	0.021802	0.06103	0.040289	0.021093	0.063059	0.12312	0.078958
KINNEY	0	0	0	0	0	0	0	0	0	0	0	0	0.0010712	0.004456	0.0057479	0.011621	0.23696	0.34991	0.10593	0.12651	0.076859	0.049698	0.087335	0.17044	0.37282	0.47409	0.34823	0.22795	0.16718	0.45844	0.33751	0.10208	0.45787	0.19954	0.47654	0.29071	0.32279	0.39243	0.38652	0.34246	0.2953	0.33631	0.36937	0.25661
KLEBERG	0	0	0	0	0	0	0	0	0	0	0	0	0.010765	0.034106	0.054757	0.092525	2.1706	4.6026	3.6546	2.1748	2.288	2.563	3.5322	4.9582	6.4915	5.8735	6.1878	5.7493	5.087	4.7533	4.3357	4.4917	4.0954	3.6666	3.8362	4.5545	4.1041	4.0333	3.5194	4.0692	3.4171	3.5523	2.8729	3.3557
KNOX	0	0	0	0	0	0	0	0	0	0	0	0	0.0011247	0.004456	0.0066555	0.0098336	0.25592	0.37682	0.16646	0.10844	0.05321	0.092296	0.15526	0.34088	0.48248	0.50043	0.58932	0.45589	0.52542	0.45844	0.44136	0.43385	0.43243	0.37414	0.57185	0.33917	0.48419	0.39243	0.63064	0.52376	0.33749	0.44141	0.38989	0.39479
LAMAR	0	0	0	0	0	0	0	0	0	0	0	0	0.018478	0.060157	0.10528	0.16404	2.9573	4.8448	2.8601	2.1627	1.9215	2.1228	2.882	4.4159	5.9652	7.0061	8.2237	7.1929	6.2812	7.3591	7.2695	6.8651	7.0461	6.8344	7.1958	6.638	7.0554	6.8458	7.1608	7.5543	7.4036	7.0836	6.7924	6.2377
LAMB	0	0	0	0	0	0	0	0	0	0	0	0	0.0053024	0.015596	0.031765	0.048274	0.9668	1.3996	0.49182	0.48797	0.37838	0.58928	0.66957	1.0381	1.8641	2.0807	2.7055	1.6463	1.8151	2.2198	2.2068	2.1693	1.7552	1.6462	1.8585	1.6958	1.5217	1.3517	1.6478	1.6922	1.7718	1.8707	1.6006	1.6779
LAMPASAS	0	0	0	0	0	0	0	0	0	0	0	0	0.0089444	0.02348	0.055967	0.057213	1.4976	1.5342	0.74152	0.50002	0.55575	0.60348	1.0092	1.4565	2.5878	2.3705	2.4376	3.0139	2.436	2.7024	2.3885	2.9349	2.5183	2.5192	2.8831	2.9798	2.7899	2.5726	2.9498	3.0016	2.8686	2.3752	3.0371	2.8425
LA SALLE	0	0	0	0	0	0	0	0	0	0	0	0	0.0023566	0.0041133	0.016034	0.016091	0.37914	0.65944	0.21186	0.33736	0.20693	0.23429	0.42697	0.5733	0.76757	0.86917	0.77683	0.70916	0.59707	0.6032	0.90869	0.96979	0.86486	0.62357	0.5242	0.77524	0.39196	0.56685	0.77304	0.80579	0.73825	1.03	0.86187	0.65141
LAVACA	0	0	0	0	0	0	0	0	0	0	0	0	0.0063736	0.02348	0.036605	0.04738	1.2132	1.3862	0.55992	0.43375	0.52027	0.53248	0.84424	1.3015	2.0396	2.2651	2.5984	2.0515	2.1733	2.1233	2.4145	2.399	2.0095	2.4195	2.0968	2.4711	2.2826	2.1584	2.2378	2.1555	2.3624	2.2281	2.3599	2.0727
LEE	0	0	0	0	0	0	0	0	0	0	0	0	0.0064807	0.020224	0.044773	0.050062	1.2227	1.4265	0.55992	0.41568	0.46706	0.62478	0.72779	1.2705	1.9299	1.7383	2.6251	2.2795	2.1972	1.6407	2.3626	2.4755	2.4674	2.2199	1.8585	2.0108	1.8907	2.1148	1.7902	2.4778	2.3202	1.9969	2.0726	2.2108
LEON	0	0	0	0	0	0	0	0	0	0	0	0	0.0051417	0.018681	0.03116	0.046039	1.1848	1.1439	0.63559	0.41568	0.41385	0.45438	0.80542	1.3635	1.7764	2.1334	2.0358	1.8236	1.2419	2.5335	2.1289	2.2969	2.1622	1.746	2.0253	2.1077	1.614	2.0494	1.7088	1.8735	1.5398	1.9758	2.1957	1.7963
LIBERTY	0	0	0	0	0	0	0	0	0	0	0	0	0.031547	0.090321	0.17849	0.23154	5.4311	7.523	3.5941	3.2652	2.5304	3.6848	4.4638	8.6459	11.294	13.222	14.599	14.285	12.228	12.643	12.903	13.909	12.439	13.444	11.699	11.338	12.428	12.187	11.107	11.946	11.896	11.056	10.773	10.166
LIMESTONE	0	0	0	0	0	0	0	0	0	0	0	0	0.0084624	0.025022	0.044773	0.070176	1.5071	2.0725	0.78692	0.76509	0.81588	0.81647	1.2324	1.8438	2.9606	3.0553	3.3752	3.0899	3.0092	3.5951	2.8039	3.6495	2.6963	3.2675	2.8354	2.6407	3.0204	2.9432	2.665	2.6591	2.5311	2.6485	3.0986	2.4082
LIPSCOMB	0	0	0	0	0	0	0	0	0	0	0	0	0.001339	0.0056558	0.006958	0.0080456	0.32227	0.20187	0.1362	0.090365	0.094595	0.1207	0.13585	0.30989	0.48248	0.50043	0.53574	0.37991	0.42989	0.36192	0.44136	0.51042	0.61049	0.44897	0.40506	0.26649	0.39196	0.50144	0.44755	0.28203	0.31639	0.29427	0.30781	0.43427
LIVE OAK	0	0	0	0	0	0	0	0	0	0	0	0	0.0035349	0.014054	0.021782	0.037546	0.8341	1.0228	0.35563	0.31327	0.27196	0.39048	0.40756	0.68176	1.0965	1.4486	1.0179	1.317	1.0986	1.2064	1.2202	1.1484	0.99205	1.7709	1.1675	1.502	1.0837	1.1119	0.87476	1.0274	1.0757	1.3032	1.0671	1.2239
LLANO	0	0	0	0	0	0	0	0	0	0	0	0	0.0048739	0.016796	0.024202	0.034417	0.8341	1.1035	0.49182	0.40363	0.35473	0.39048	0.5046	0.88318	1.3816	1.8174	1.9019	2.0262	1.7196	1.6166	1.8693	1.5568	1.8315	1.8707	1.5726	1.4293	1.4987	1.7005	1.953	1.7123	2.0038	1.5765	1.8879	1.8753
LOVING	0	0	0	0	0	0	0	0	0	0	0	0	0	0	0	0.00089396	0	0	0	0	0.0059122	0.0070997	0.0097039	0.015494	0	0	0	0.025327	0	0.024128	0	0	0	0	0	0	0.023057	0	0	0	0	0.063059	0.020521	0.01974
LUBBOCK	0	0	0	0	0	0	0	0	0	0	0	0	0.093461	0.28673	0.52306	0.73886	16.227	35.233	30.047	23.043	21.373	23.053	27.627	41.572	53.401	56.154	58.691	53.795	49.772	48.208	47.044	43.896	42.327	40.358	38.457	35.734	35.807	35.929	34.319	32.332	32.799	31.55	30.391	30.577
LYNN	0	0	0	0	0	0	0	0	0	0	0	0	0.0028387	0.0073696	0.012403	0.020114	0.54027	0.53832	0.16646	0.18073	0.11233	0.19169	0.21348	0.46483	0.5702	0.89551	0.80361	0.88645	0.88366	0.6032	0.8308	0.86771	0.6868	0.82312	0.81013	1.1386	0.32279	0.61045	0.63064	0.80579	0.78044	0.56753	0.67718	0.71063
MCCULLOCH	0	0	0	0	0	0	0	0	0	0	0	0	0.0032671	0.010112	0.017849	0.031736	0.43601	0.5114	0.227	0.2229	0.21875	0.24139	0.37845	0.61978	0.67985	0.84283	1.259	0.98776	1.1464	0.98926	0.8308	0.99531	1.221	0.94783	1.1199	1.0902	0.87616	0.74126	1.1799	0.78564	1.2023	1.1351	1.1492	1.1844
MCLENNAN	0	0	0	0	0	0	0	0	0	0	0	0	0.083338	0.26479	0.48706	0.74467	15.507	29.769	23.411	17.856	15.821	17.728	19.709	29.176	37.83	43.327	42.699	39.51	37.138	39.98	37.282	35.346	34.569	34.097	33.334	32.172	30.827	31.765	29.335	28.444	28.813	28.103	28.873	27.28
MCMULLEN	0	0	0	0	0	0	0	0	0	0	0	0	0.00016068	0.00017139	0.00090757	0.00044698	0.047392	0.080747	0.015133	0.018073	0.029561	0.0070997	0.058223	0.015494	0.065792	0.13169	0.13394	0.050654	0.023883	0.14477	0.051925	0.076562	0.050874	0.074829	0.047654	0.096905	0.046113	0.065405	0.040687	0.10072	0.042186	0.1051	0.1026	0.15792
MADISON	0	0	0	0	0	0	0	0	0	0	0	0	0.004017	0.01234	0.02753	0.040675	0.8341	1.0363	0.48426	0.38556	0.42568	0.40468	0.66957	0.75923	1.4255	2.0544	2.0626	1.393	1.4091	1.7372	1.7395	1.6844	1.2719	1.4467	1.4058	1.8412	1.4065	1.5915	1.2613	1.6519	1.5398	1.3873	1.3749	1.4015
MARION	0	0	0	0	0	0	0	0	0	0	0	0	0.0029458	0.0094263	0.016034	0.02816	0.52131	0.75364	0.34806	0.247	0.21284	0.36209	0.55312	0.72824	1.0088	1.2643	1.6876	1.317	1.0986	1.4236	1.0385	1.174	1.1701	1.2471	0.92926	1.0902	1.2912	1.5261	1.2613	1.0475	1.2234	1.1561	1.3749	1.5594
MARTIN	0	0	0	0	0	0	0	0	0	0	0	0	0.0023031	0.0059985	0.012101	0.015197	0.51183	0.49794	0.21943	0.18073	0.15372	0.16329	0.36875	0.52681	0.83337	0.79016	0.64289	0.5572	0.52542	0.62733	0.59714	0.7401	0.55962	0.57369	0.64334	0.82369	0.66865	0.85027	0.63064	0.54391	0.67497	0.81976	0.55406	0.59219
MASON	0	0	0	0	0	0	0	0	0	0	0	0	0.0014997	0.004456	0.0060505	0.011621	0.14218	0.30953	0.090798	0.036146	0.070946	0.092296	0.12615	0.092967	0.41668	0.21071	0.34823	0.43056	0.47765	0.31367	0.44136	0.56146	0.63593	0.59863	0.19062	0.41185	0.41502	0.52324	0.44755	0.48347	0.40077	0.46243	0.53354	0.45401
MATAGORDA	0	0	0	0	0	0	0	0	0	0	0	0	0.014033	0.04816	0.073513	0.1265	2.9099	3.5125	1.4982	1.3675	1.3598	1.6684	1.9699	3.2383	5.1318	5.8998	5.5182	5.2174	4.9437	5.3323	5.3483	5.2318	5.1892	5.1133	4.8846	4.6757	5.0494	4.3386	4.2924	4.4117	4.8514	4.1829	4.5351	4.4809
MAVERICK	0	0	0	0	0	0	0	0	0	0	0	0	0.027048	0.092035	0.15973	0.24226	5.3174	6.2041	3.1704	2.2712	2.2407	2.4707	3.0276	4.8188	6.8424	8.56	9.0005	8.0287	8.2395	8.1071	7.9705	8.1156	9.2337	8.6053	9.2926	9.0606	8.8307	8.6117	7.7711	7.1111	7.8044	7.2938	7.1617	6.8496
MEDINA	0	0	0	0	0	0	0	0	0	0	0	0	0.017942	0.059985	0.10407	0.14035	3.2416	4.1989	1.7176	1.3193	1.2238	1.569	2.261	3.1764	4.9344	6.532	6.4557	6.4078	4.896	6.0803	5.6339	6.3291	5.5962	5.9364	5.3135	6.7349	6.7556	5.9083	5.9199	6.7082	6.9818	6.0747	5.7048	6.2772
MENARD	0	0	0	0	0	0	0	0	0	0	0	0	0.0002678	0.0027422	0.0039328	0.0031289	0.15165	0.12112	0.075665	0.024097	0.05321	0.028399	0.11645	0.046483	0.10965	0.3424	0.26787	0.30393	0.35824	0.26541	0.18174	0.1276	0.2035	0.3492	0.2621	0.16958	0.27668	0.19622	0.22378	0.20145	0.2953	0.18918	0.30781	0.21714
MIDLAND	0	0	0	0	0	0	0	0	0	0	0	0	0.050667	0.16299	0.30948	0.45279	9.8196	14.238	7.6573	5.6448	5.3919	6.4394	10.073	17.075	23.554	27.471	29.921	27.455	23.739	23.839	22.691	23.938	21.037	19.356	20.73	19.308	18.307	18.314	18.329	16.116	17.887	16.627	16.211	15.752
MILAM	0	0	0	0	0	0	0	0	0	0	0	0	0.010016	0.029136	0.057782	0.092972	1.7061	2.409	1.0215	0.63858	0.73902	0.71707	1.0383	1.7819	2.851	2.9236	3.7234	2.9886	3.057	3.2814	3.8165	3.6239	3.3831	3.7414	3.0022	3.5613	2.859	3.1395	2.6853	3.0217	3.185	2.8166	3.0781	3.3952
MILLS	0	0	0	0	0	0	0	0	0	0	0	0	0.0019817	0.005313	0.010286	0.018773	0.29383	0.40374	0.14376	0.10241	0.076859	0.14909	0.16497	0.18593	0.41668	0.39508	0.69647	0.70916	0.47765	0.48256	0.57117	0.53594	0.50874	0.6984	0.33358	0.48452	0.50725	0.61045	0.7527	0.60434	0.48514	0.58855	0.63614	0.59219
MITCHELL	0	0	0	0	0	0	0	0	0	0	0	0	0.0024102	0.0085693	0.019361	0.024584	0.41705	0.61906	0.25726	0.22892	0.1951	0.20589	0.34934	0.48033	0.96495	0.94819	1.0983	0.91178	1.218	1.2788	1.0645	0.79114	1.0938	0.67346	0.83395	0.84792	0.89921	0.82847	1.1596	1.1281	0.71716	0.60957	1.026	0.8488
MONTAGUE	0	0	0	0	0	0	0	0	0	0	0	0	0.0073912	0.022623	0.037513	0.054085	1.2132	1.7092	0.59776	0.62653	0.62669	0.74547	0.98009	1.2241	1.8641	2.8446	2.5716	2.5581	2.6988	2.2922	2.1549	2.5521	2.6709	2.4195	2.8116	2.6891	2.2365	2.2456	2.4412	2.1958	2.8686	2.3332	2.4009	2.7241
MONTGOMERY	0	0	0	0	0	0	0	0	0	0	0	0	0.18516	0.60791	1.0637	1.5635	32.615	40.36	17.759	13.802	13.155	16.578	25.288	41.06	58.511	73.801	77.87	76.539	71.983	74.46	77.862	79.574	77.787	75.802	74.96	77.257	74.312	74.562	72.585	71.655	71.104	69.091	65.461	64.687
MOORE	0	0	0	0	0	0	0	0	0	0	0	0	0.0096407	0.027765	0.055664	0.078668	1.7251	2.3282	1.0896	0.95184	0.79815	0.76677	1.3585	1.9833	2.851	4.1352	4.6877	4.4576	3.3675	3.4262	3.5309	4.1344	3.1288	3.5419	3.6217	3.1494	3.0204	2.6598	2.8481	2.9411	3.1007	2.9427	2.5446	2.1319
MORRIS	0	0	0	0	0	0	0	0	0	0	0	0	0.0050881	0.015596	0.028437	0.03844	0.84358	1.292	0.55992	0.40965	0.4375	0.38338	0.5143	1.1311	1.3158	2.0281	2.2233	1.8489	1.9823	1.6648	1.8953	1.9651	1.5262	1.9705	2.0015	1.9623	1.8676	1.6569	1.3427	1.8332	1.4554	1.5344	1.1286	1.3818
MOTLEY	0	0	0	0	0	0	0	0	0	0	0	0	0.00042848	0.0010283	0.00090757	0.0022349	0.075827	0.053832	0.060532	0.012049	0.011824	0.021299	0.087335	0.077472	0.13158	0.026339	0.053574	0.12664	0.095531	0.12064	0.2077	0.1276	0.22893	0.049886	0.23827	0.096905	0.092227	0.065405	0.1424	0.10072	0.063279	0.042039	0.12312	0.078958
NACOGDOCHES	0	0	0	0	0	0	0	0	0	0	0	0	0.021745	0.065984	0.11224	0.17656	4.0378	13.471	11.751	7.934	7.0473	6.7447	6.5307	8.3825	10.636	11.22	11.358	10.789	9.1949	9.3135	10.151	9.8255	9.1065	8.6053	7.6724	7.0498	8.0007	7.26	7.3236	7.0708	7.5724	6.2638	7.367	6.6917
NAVARRO	0	0	0	0	0	0	0	0	0	0	0	0	0.018371	0.067355	0.09711	0.15868	3.09	4.4142	2.3456	1.8495	1.4485	2.0447	2.7656	4.6328	5.9652	6.9007	6.9914	7.2436	6.9499	7.528	6.6464	6.9161	6.6645	6.984	7.2673	6.8076	8.0237	6.1045	5.6351	6.2046	6.7708	6.2428	5.438	5.7245
NEWTON	0	0	0	0	0	0	0	0	0	0	0	0	0.0053024	0.016967	0.026925	0.048721	0.94784	1.4131	0.53722	0.45785	0.36064	0.48988	0.58223	0.96066	1.6229	1.6067	2.2501	1.3423	1.9584	1.9303	1.7135	1.7099	1.9841	1.8707	2.1206	2.0835	2.0059	1.7441	1.8512	1.7727	2.1937	1.4924	1.8674	1.7371
NOLAN	0	0	0	0	0	0	0	0	0	0	0	0	0.0056773	0.017824	0.03116	0.051403	0.86254	1.4535	0.60532	0.48797	0.44933	0.51118	0.84424	1.1001	1.9299	1.9754	1.8751	2.1022	2.2689	1.7372	1.7914	2.5521	2.2385	2.0204	2.2398	2.0108	2.3979	1.8532	2.014	1.7123	1.9195	1.9758	1.8879	1.5594
NUECES	0	0	0	0	0	0	0	0	0	0	0	0	0.1287	0.41218	0.72031	1.0482	22.852	32.366	19.454	16.248	14.485	17.934	24.269	38.597	53.445	61.632	67.959	59.57	58.632	56.339	56.884	55.38	55.021	52.829	48.727	49.276	48.096	48.683	45.935	44.318	42.291	44.015	42.232	38.67
OCHILTREE	0	0	0	0	0	0	0	0	0	0	0	0	0.0043919	0.011483	0.020874	0.036205	0.57818	1.0766	0.46912	0.39761	0.337	0.44728	0.65986	0.86769	1.8641	1.3696	1.8215	1.7729	1.6718	1.1099	2.103	2.0417	1.6789	1.5465	1.787	1.4778	1.2681	1.1337	1.2816	1.2691	1.139	1.3032	1.0466	1.441
OLDHAM	0	0	0	0	0	0	0	0	0	0	0	0	0.0011783	0.0042847	0.0066555	0.010281	0.18009	0.24224	0.060532	0.030122	0.041385	0.028399	0.019408	0.20143	0.26317	0.26339	0.24108	0.30393	0.47765	0.36192	0.46732	0.28073	0.25437	0.24943	0.2621	0.31494	0.25362	0.26162	0.26446	0.22159	0.46404	0.2102	0.16417	0.17766
ORANGE	0	0	0	0	0	0	0	0	0	0	0	0	0.03069	0.10163	0.16215	0.28383	5.7439	6.8904	3.9195	2.6688	2.761	3.3014	4.7743	7.4064	11.316	13.169	13.179	12.284	12.228	12.281	12.488	11.944	12.337	10.975	12.485	12.283	11.69	11.337	11.25	10.234	10.019	10.72	11.061	10.975
PALO PINTO	0	0	0	0	0	0	0	0	0	0	0	0	0.0098014	0.033078	0.057479	0.083138	1.8862	2.3955	1.3393	0.95787	0.84544	1.1573	1.3585	2.2312	3.3773	3.6084	4.661	4.1283	3.8212	3.764	4.18	4.0323	3.663	4.0906	3.9791	4.0942	3.8966	3.4229	3.6211	3.8275	3.0163	3.5103	3.8579	2.9412
PANOLA	0	0	0	0	0	0	0	0	0	0	0	0	0.0082482	0.02468	0.042656	0.07107	1.6113	2.1936	1.3317	0.76509	0.63852	0.90876	1.2227	2.2622	2.8071	3.0816	4.0716	3.8497	3.5824	4.15	3.7646	3.9047	3.2814	3.941	3.6932	2.8587	3.1818	3.1831	2.7667	2.9008	3.0374	2.8376	2.6472	2.5859
PARKER	0	0	0	0	0	0	0	0	0	0	0	0	0.046382	0.15236	0.24383	0.40273	8.1135	11.21	5.6825	3.6989	3.2221	3.8267	5.2983	8.9558	13.136	14.249	16.179	15.272	15.213	16.118	17.109	17.022	16.407	15.564	16.56	17.249	17.177	18.139	17.17	18.11	17.486	17.215	17.135	16.917
PARMER	0	0	0	0	0	0	0	0	0	0	0	0	0.0048739	0.014568	0.026622	0.037993	0.87201	1.0093	0.52966	0.37953	0.35473	0.34079	0.65016	0.74373	1.5351	1.87	1.6876	1.6209	1.4091	1.7131	1.4279	1.5057	1.628	1.0975	1.5726	1.5505	1.0376	1.4171	1.0985	1.2087	1.3921	1.114	1.1697	1.3818
PECOS	0	0	0	0	0	0	0	0	0	0	0	0	0.0054095	0.013197	0.039933	0.048721	1.0521	1.3727	0.57506	0.41568	0.54392	0.59638	0.67927	1.7819	1.7106	2.3705	2.3573	2.3301	2.1494	1.882	1.9991	1.812	1.9332	1.7959	1.9538	2.0835	2.2596	1.7877	1.7699	1.5713	1.7718	1.4924	1.4365	1.7963
POLK	0	0	0	0	0	0	0	0	0	0	0	0	0.014836	0.04696	0.077446	0.12828	2.4075	3.6471	1.7857	1.0723	1.1647	1.4554	2.2416	3.0679	4.5397	5.4784	4.9288	5.6226	4.6571	5.2117	5.53	5.0786	5.0366	5.1632	5.6947	4.7726	4.5191	5.3196	5.2282	4.1297	4.6193	5.0867	4.966	5.1323
POTTER	0	0	0	0	0	0	0	0	0	0	0	0	0.046918	0.13934	0.2514	0.36742	7.9808	11.601	6.2726	4.9761	4.9781	6.2123	8.1415	15.03	20.856	23.415	23.921	23.276	21.853	20.292	19.446	20.085	17.857	18.508	17.036	15.965	16.278	15.915	14.464	15.491	14.849	14.504	12.805	13.601
PRESIDIO	0	0	0	0	0	0	0	0	0	0	0	0	0.0032671	0.014054	0.022387	0.026372	0.58766	0.64598	0.37076	0.247	0.14189	0.24139	0.32023	0.8522	0.89916	1.2643	1.0447	1.0131	1.1225	0.98926	1.0385	0.79114	1.0429	1.2471	1.2628	1.284	1.0606	1.1337	1.2816	1.1684	1.139	1.114	0.90291	1.0857
RAINS	0	0	0	0	0	0	0	0	0	0	0	0	0.0031064	0.011483	0.019361	0.036205	0.63505	0.91514	0.37833	0.26507	0.21875	0.27689	0.44638	0.80571	1.0746	1.0799	1.5537	1.3423	1.0747	1.0134	1.3241	0.94427	1.5771	1.6712	1.382	1.3082	1.3373	1.4171	1.6275	1.2087	1.2023	1.3663	1.6417	1.4805
RANDALL	0	0	0	0	0	0	0	0	0	0	0	0	0.044615	0.14122	0.23778	0.37099	7.8292	12.529	7.9297	6.44	6.0009	6.0561	7.8698	13.666	18.992	22.572	23.466	22.085	22.068	20.774	20.017	20.927	19.612	19.655	19.086	16.692	15.955	17.594	16.661	17.143	15.292	15.66	14.447	14.193
REAGAN	0	0	0	0	0	0	0	0	0	0	0	0	0.0017675	0.0056558	0.0084706	0.012962	0.18009	0.43065	0.083232	0.10844	0.11824	0.1136	0.10674	0.38736	0.37282	0.6848	0.53574	0.5572	0.38212	0.50669	0.51925	0.43385	0.55962	0.39909	0.42889	0.4603	0.43808	0.50144	0.30515	0.46333	0.52732	0.44141	0.47198	0.47375
REAL	0	0	0	0	0	0	0	0	0	0	0	0	0.0014461	0.0039419	0.0060505	0.014303	0.28435	0.28262	0.083232	0.078316	0.059122	0.070997	0.11645	0.12396	0.21931	0.55311	0.34823	0.32925	0.19106	0.26541	0.12981	0.33177	0.33068	0.37414	0.40506	0.24226	0.57642	0.17441	0.24412	0.48347	0.12656	0.52549	0.36937	0.33557
RED RIVER	0	0	0	0	0	0	0	0	0	0	0	0	0.0043383	0.014396	0.022387	0.035311	0.74879	1.292	0.52209	0.38556	0.35473	0.48278	0.56282	0.88318	1.5571	1.3696	1.7412	2.0768	1.6001	1.8337	1.4539	2.1437	1.628	1.0975	1.6203	1.4778	1.5679	1.8314	1.8106	1.6317	1.2445	1.9128	1.8469	1.6581
REEVES	0	0	0	0	0	0	0	0	0	0	0	0	0.0049275	0.015425	0.030252	0.046486	0.64453	1.0363	0.53722	0.45785	0.39612	0.39048	0.5046	0.89868	1.4255	1.791	1.9555	1.5703	1.5046	1.3512	1.8953	1.6588	1.6025	1.5215	1.0007	1.6474	1.1759	1.6569	1.0782	1.4303	1.2234	1.3032	1.1081	1.3028
REFUGIO	0	0	0	0	0	0	0	0	0	0	0	0	0.0021959	0.007541	0.015429	0.021008	0.57818	0.68635	0.2497	0.31327	0.18919	0.17749	0.28141	0.58879	0.5702	0.84283	0.91076	0.98776	0.8359	0.79623	0.90869	1.1229	0.63593	0.79817	0.83395	1.1386	0.92227	0.85027	0.97648	0.82593	1.0546	1.093	1.1081	0.78958
ROBERTS	0	0	0	0	0	0	0	0	0	0	0	0	0.00032136	0.0011997	0.0018151	0.0031289	0.047392	0.10766	0.0075665	0.018073	0.041385	0.021299	0.067927	0.077472	0.15351	0.10535	0.18751	0.20262	0.21494	0.14477	0.077887	0.10208	0.025437	0.14966	0.14296	0.048452	0.06917	0.087207	0.1424	0.1813	0.18984	0.084078	0.1026	0.059219
ROBERTSON	0	0	0	0	0	0	0	0	0	0	0	0	0.0056773	0.016967	0.032067	0.057213	1.1943	1.5342	0.74152	0.62653	0.49662	0.62478	0.7666	1.4875	1.9738	2.2915	2.893	2.1022	1.6957	2.3163	2.103	2.5776	2.1622	1.9954	2.621	1.7685	1.8215	2.1802	2.5633	1.813	2.2991	2.4383	2.2778	2.2503
ROCKWALL	0	0	0	0	0	0	0	0	0	0	0	0	0.034439	0.12048	0.20602	0.27087	6.0662	6.6482	2.4667	2.0001	1.6495	1.9595	2.9306	5.609	8.3337	10.483	12.938	11.777	11.822	12.764	13.682	15.415	13.965	15.465	14.296	15.359	13.304	14.607	14.769	13.618	14.09	13.305	11.676	10.975
RUNNELS	0	0	0	0	0	0	0	0	0	0	0	0	0.0047132	0.011654	0.017849	0.033077	0.59714	0.68635	0.43129	0.31327	0.29561	0.38338	0.40756	0.8367	1.2939	1.3959	1.3929	1.5196	1.1464	1.2064	1.0125	0.99531	1.2973	1.0725	1.2867	1.5505	1.0376	1.3953	1.3833	1.5109	1.5187	1.1561	1.3544	1.2633
RUSK	0	0	0	0	0	0	0	0	0	0	0	0	0.017728	0.054501	0.10104	0.15242	3.2321	4.1854	2.164	1.7591	1.6377	1.8317	2.8141	4.3075	6.5134	7.2958	8.3308	8.3327	8.0724	7.6969	8.0224	7.2734	6.9189	7.8321	7.4341	6.6622	6.1792	6.1045	6.9574	6.8895	6.138	6.39	6.423	6.0995
SABINE	0	0	0	0	0	0	0	0	0	0	0	0	0.0039098	0.010969	0.021479	0.031289	0.62558	0.7671	0.32536	0.29519	0.2897	0.29819	0.46579	0.54231	0.83337	0.92185	1.0715	1.0384	1.2658	1.3512	1.2981	0.99531	1.0684	0.89795	0.85778	1.1629	1.0145	1.1991	0.8951	1.2288	1.4132	1.3242	1.2518	0.86854
SAN AUGUSTINE	0	0	0	0	0	0	0	0	0	0	0	0	0.0026244	0.0080552	0.016639	0.02369	0.62558	0.65944	0.31023	0.25905	0.21875	0.34789	0.39786	0.77472	0.83337	0.79016	1.1251	1.0637	0.8359	1.1099	1.1164	1.3016	0.73768	0.99772	0.66716	0.89637	1.0837	0.89387	1.1596	1.0878	0.86481	0.88282	1.1081	0.90802
SAN JACINTO	0	0	0	0	0	0	0	0	0	0	0	0	0.0091051	0.037534	0.054152	0.080456	1.962	2.2206	1.2031	0.83136	0.69173	0.85197	1.1062	1.5804	2.6755	3.4767	3.3484	3.2672	3.1048	3.2814	2.9857	4.0323	2.9253	3.2925	3.312	3.6097	3.2049	3.7063	2.9905	3.3642	3.0374	2.8797	2.8934	3.2176
SAN PATRICIO	0	0	0	0	0	0	0	0	0	0	0	0	0.025601	0.089464	0.15429	0.23109	4.834	6.1503	3.0342	2.3314	2.1166	2.5417	3.8136	5.6865	7.7635	10.035	11.358	9.9789	9.2187	10.206	10.022	9.5192	9.8187	9.0044	8.6493	8.7941	9.4071	9.1568	9.0528	9.3673	7.6567	8.8913	8.0441	9.021
SAN SABA	0	0	0	0	0	0	0	0	0	0	0	0	0.0024102	0.005313	0.010588	0.015197	0.42653	0.41719	0.19673	0.16266	0.15372	0.16329	0.22319	0.38736	0.32896	0.76382	0.56253	0.58253	0.76425	0.36192	0.46732	0.58698	0.6868	0.54874	0.71482	0.58143	0.55336	0.76306	0.52892	0.82593	0.69607	0.54651	0.51302	0.49349
SCHLEICHER	0	0	0	0	0	0	0	0	0	0	0	0	0.0015532	0.0037705	0.0087732	0.0093866	0.23696	0.32299	0.1362	0.15061	0.10051	0.15619	0.11645	0.38736	0.52634	0.65846	0.40181	0.50654	0.57319	0.65146	0.4154	0.48489	0.43243	0.54874	0.28593	0.53298	0.43808	0.56685	0.4679	0.46333	0.54842	0.29427	0.43094	0.35531
SCURRY	0	0	0	0	0	0	0	0	0	0	0	0	0.0072305	0.01731	0.031462	0.050062	1.1374	1.7092	0.82475	0.60846	0.56166	0.53958	0.87335	1.5494	1.7545	2.8446	2.8394	2.7607	2.4838	2.3163	2.6741	2.1437	1.9841	2.2199	1.8109	1.9865	1.7293	2.0276	1.953	1.6922	1.7296	1.8077	1.5801	1.895
SHACKELFORD	0	0	0	0	0	0	0	0	0	0	0	0	0.0010176	0.005313	0.0096807	0.012068	0.28435	0.43065	0.1135	0.078316	0.065034	0.070997	0.11645	0.26341	0.50441	0.3424	0.45538	0.2786	0.35824	0.45844	0.28559	0.25521	0.33068	0.62357	0.54803	0.41185	0.48419	0.37063	0.54927	0.38275	0.2953	0.39937	0.4925	0.51323
SHELBY	0	0	0	0	0	0	0	0	0	0	0	0	0.0084624	0.029478	0.051429	0.09029	1.5734	2.8262	1.2258	0.93377	0.98142	1.0295	1.4847	2.2932	3.0045	3.9508	3.777	3.2166	3.5585	3.6675	3.8684	4.1854	3.1542	4.3401	3.6932	4.2638	2.859	3.7935	3.4584	3.1023	3.8178	2.6064	3.6527	2.803
SHERMAN	0	0	0	0	0	0	0	0	0	0	0	0	0.0010712	0.005313	0.0093782	0.015644	0.20853	0.2557	0.12863	0.066268	0.070946	0.042598	0.16497	0.077472	0.30703	0.60579	0.56253	0.35458	0.33436	0.24128	0.4154	0.40833	0.27981	0.39909	0.61951	0.33917	0.55336	0.47964	0.56961	0.40289	0.48514	0.48345	0.43094	0.67115
SMITH	0	0	0	0	0	0	0	0	0	0	0	0	0.075465	0.23891	0.43836	0.64767	14.038	21.856	14.233	10.115	9.5186	11.296	15.546	23.799	33.488	39.613	38.493	35.585	32.504	32.308	35.569	32.233	31.313	31.628	30.737	30.21	29.882	30.065	30.535	27.175	27.041	27.536	26.78	24.181
SOMERVELL	0	0	0	0	0	0	0	0	0	0	0	0	0.0032671	0.011654	0.020269	0.029054	0.97628	0.90168	0.33293	0.25302	0.21875	0.26979	0.34934	0.68176	0.78951	1.0535	0.80361	1.2157	0.6926	0.89274	1.402	1.2505	1.2719	1.322	1.1914	1.3567	1.222	1.0901	1.0578	1.2691	1.5398	1.0089	1.3749	1.2436
STARR	0	0	0	0	0	0	0	0	0	0	0	0	0.02919	0.1114	0.17365	0.27087	5.6207	7.8056	3.7606	2.9519	2.5068	3.0458	3.9107	6.8795	9.5618	9.5082	10.367	10.435	9.9352	10.086	9.6061	10.846	9.2591	10.9	10.174	9.8843	9.1305	9.9852	8.2797	8.5212	8.9645	8.8703	9.0907	7.6787
STEPHENS	0	0	0	0	0	0	0	0	0	0	0	0	0.0033207	0.0094263	0.025109	0.025478	0.58766	0.60561	0.40859	0.21085	0.23649	0.29819	0.4949	0.69725	0.94302	1.5013	1.4197	1.3677	1.0747	1.2064	1.0904	1.1484	1.8823	0.873	1.0007	0.99327	1.3603	0.95928	1.2613	1.0475	0.94918	1.072	0.96448	0.71063
STERLING	0	0	0	0	0	0	0	0	0	0	0	0	0.00048204	0.0010283	0.0012101	0.0013409	0.047392	0.10766	0.045399	0.030122	0.035473	0.035499	0.029112	0.13945	0.13158	0.052677	0.16072	0.32925	0.1433	0.19303	0.31155	0.20417	0.15262	0.12471	0.071482	0.072679	0.1614	0.10901	0.12206	0.12087	0.16874	0.18918	0.14365	0.1974
STONEWALL	0	0	0	0	0	0	0	0	0	0	0	0	0.00058915	0.0015425	0.0036303	0.0044698	0.075827	0.080747	0.015133	0.036146	0.029561	0.014199	0.019408	0.12396	0.13158	0.13169	0.2143	0.25327	0.23883	0.21715	0.28559	0.17865	0.15262	0.099772	0.23827	0.096905	0.13834	0.23982	0.20343	0.12087	0.084372	0.1051	0.14365	0.23688
SUTTON	0	0	0	0	0	0	0	0	0	0	0	0	0.0016068	0.0051416	0.0072605	0.015644	0.38861	0.52486	0.16646	0.096389	0.10642	0.14199	0.16497	0.32538	0.46054	0.71114	0.56253	0.68384	0.52542	0.84449	0.44136	0.56146	0.35612	0.6984	0.5242	0.60566	0.64559	0.58865	0.6103	0.74535	0.46404	0.50447	0.41042	0.39479
SWISHER	0	0	0	0	0	0	0	0	0	0	0	0	0.0032136	0.0089121	0.013916	0.027713	0.60662	0.68635	0.29509	0.18675	0.1951	0.28399	0.39786	0.43384	0.96495	1.0272	1.1786	1.0891	0.88366	0.89274	1.1423	0.99531	0.86486	0.97277	0.85778	0.50875	0.83004	0.65405	0.87476	0.98709	1.1179	0.54651	0.69771	0.96724
TARRANT	0	0	0	0	0	0	0	0	0	0	0	0	0.71422	2.3156	3.9921	5.9636	125.3	167.73	89.777	70.671	70.881	86.148	125.31	205.78	298.48	352.12	375.74	354.96	338.54	341.17	340.65	337.51	327.45	326.4	316.81	319.62	306.61	302.76	295.1	289.18	282.41	268	260.49	258.21
TAYLOR	0	0	0	0	0	0	0	0	0	0	0	0	0.042419	0.14088	0.24625	0.37055	8.341	16.096	11.032	9.0184	8.3421	9.6343	11.945	17.679	25.023	28.551	27.028	24.339	22.115	20.437	20.666	19.855	19.205	18.034	17.203	16.837	16.324	15.981	14.871	16.378	15.588	14.461	15.411	15.278
TERRELL	0	0	0	0	0	0	0	0	0	0	0	0	0.00032136	0.00034277	0.00060505	0.0022349	0.094784	0.053832	0.045399	0.018073	0.023649	0.0070997	0.038815	0.046483	0.087723	0.23705	0.080361	0.12664	0.21494	0.072385	0.15577	0.1276	0.076311	0.099772	0.16679	0.12113	0.06917	0.15261	0.06103	0.16116	0.12656	0.1051	0.16417	0.17766
TERRY	0	0	0	0	0	0	0	0	0	0	0	0	0.0041776	0.013197	0.024202	0.037099	0.74879	1.292	0.62045	0.52412	0.54392	0.47568	0.73749	1.1466	1.7106	1.712	1.8483	2.0515	1.3136	1.5683	1.8953	1.2505	1.5517	1.1973	1.2152	1.5747	1.1298	1.1773	1.4444	1.249	1.4132	1.4714	1.5596	1.3028
THROCKMORTON	0	0	0	0	0	0	0	0	0	0	0	0	0.00048204	0.0013711	0.0039328	0.0044698	0.17061	0.13458	0.030266	0.024097	0.035473	0.063897	0.058223	0.046483	0.043861	0.21071	0.34823	0.30393	0.071648	0.26541	0.077887	0.28073	0.10175	0.19954	0.095309	0.26649	0.25362	0.17441	0.18309	0.16116	0.16874	0.16816	0.20521	0.098698
TITUS	0	0	0	0	0	0	0	0	0	0	0	0	0.015586	0.04816	0.078051	0.12247	2.3127	2.9607	1.6798	1.3916	1.484	1.5761	1.9699	3.2848	4.2546	4.9517	5.4378	5.0401	5.493	5.4288	5.5819	5.3338	5.3418	4.8888	4.8608	4.8937	5.2339	4.513	4.2314	4.3714	4.2186	4.0988	4.6172	4.1453
TOM GREEN	0	0	0	0	0	0	0	0	0	0	0	0	0.033903	0.11037	0.19271	0.30216	6.5875	13.687	9.7381	7.1449	6.1723	6.8796	9.3836	13.713	18.049	23.046	22.207	19.401	18.581	17.372	17.187	16.767	14.957	14.342	13.987	15.02	13.926	13.692	12.613	13.517	11.791	13.221	13.174	12.811
TRAVIS	0	0	0	0	0	0	0	0	0	0	0	0	0.32093	1.011	1.7428	2.5956	54.671	95.12	68.757	57.864	57.851	68.867	92.468	148.51	213.45	259.07	268.14	251.85	229.51	232.04	228.63	223.31	214.92	204.33	196.38	185.6	177.74	165.82	166.47	160.27	151.59	141	131.05	128.5
TRINITY	0	0	0	0	0	0	0	0	0	0	0	0	0.0050346	0.016796	0.028437	0.045145	0.79619	1.2112	0.48426	0.4217	0.37838	0.50408	0.58223	1.2396	1.4036	2.0807	1.5001	2.0768	1.6718	1.7131	1.8174	1.6844	1.628	1.4217	1.4773	1.4051	1.8445	1.6351	1.8512	1.6116	1.7507	1.3242	1.498	1.7173
TYLER	0	0	0	0	0	0	0	0	0	0	0	0	0.0072305	0.021081	0.040841	0.065706	1.0616	1.6015	0.71882	0.46387	0.49662	0.56798	0.84424	1.286	1.9957	2.6602	2.4644	2.71	2.03	2.1474	2.4405	2.0927	2.5437	2.4694	2.1206	2.6407	2.2826	2.1802	2.2581	2.2764	2.721	2.8587	2.6267	2.7043
UPSHUR	0	0	0	0	0	0	0	0	0	0	0	0	0.014568	0.04199	0.083799	0.11621	2.7203	3.1626	1.589	1.4217	1.2416	1.3134	1.7273	3.0834	4.1449	5.215	6.6968	5.7746	5.5647	6.032	5.6339	5.7422	5.5707	5.9614	4.8131	4.8695	4.9803	5.9083	4.5365	4.8952	5.2099	5.1708	4.8839	4.5401
UPTON	0	0	0	0	0	0	0	0	0	0	0	0	0.001821	0.0032563	0.0084706	0.0098336	0.19905	0.29607	0.15133	0.10844	0.076859	0.12779	0.18437	0.2789	0.5702	0.3424	0.48217	0.5572	0.59707	0.65146	0.51925	0.66354	0.48331	0.62357	0.33358	0.33917	0.5303	0.32703	0.44755	0.34246	0.40077	0.33631	0.43094	0.37505
UVALDE	0	0	0	0	0	0	0	0	0	0	0	0	0.0094265	0.038562	0.062622	0.095207	2.1421	3.4856	1.4679	1.1506	1.0169	1.1431	1.2033	2.4171	3.2896	4.1878	3.7502	3.5965	3.1048	4.1742	3.8165	3.6239	3.7647	4.2902	3.4311	3.5613	3.9427	3.4011	3.7025	3.4649	3.5014	2.9427	3.2423	2.9609
VAL VERDE	0	0	0	0	0	0	0	0	0	0	0	0	0.018692	0.066327	0.11889	0.18594	3.7724	4.7237	2.3381	1.8133	1.5963	2.3216	3.0858	5.578	6.974	8.8498	7.6879	8.8645	7.7619	7.6245	6.932	7.2989	7.3259	7.4579	7.8392	8.4549	7.8393	7.4344	6.103	6.2046	6.4544	6.5161	6.1357	5.9219
VAN ZANDT	0	0	0	0	0	0	0	0	0	0	0	0	0.018317	0.063584	0.108	0.16449	3.5354	4.6968	2.164	1.5603	1.484	1.5974	2.3677	3.7032	5.5923	6.0315	7.5004	6.9397	6.5439	6.1768	6.3348	7.1713	7.504	6.6847	6.2904	6.5168	7.2168	7.3254	6.9981	7.4938	7.2771	7.1256	6.6282	6.9483
VICTORIA	0	0	0	0	0	0	0	0	0	0	0	0	0.032993	0.10575	0.18666	0.27176	6.1041	7.7921	4.0027	3.3074	3.1039	3.9261	5.2013	9.0178	14.167	14.592	15.349	15.07	15.022	14.525	13.942	13.118	12.057	12.92	11.937	12.888	12.266	11.315	10.599	10.858	10.715	10.51	10.507	10.205
WALKER	0	0	0	0	0	0	0	0	0	0	0	0	0.016336	0.053815	0.097412	0.13678	3.2132	9.5013	9.2463	7.187	7	6.5601	6.7927	7.9487	9.189	10.193	8.1701	8.8899	7.9052	7.4797	7.9964	6.0739	7.3259	6.8593	6.6716	6.2746	6.2253	6.1699	6.7133	5.8017	6.349	5.402	5.4585	6.4154
WALLER	0	0	0	0	0	0	0	0	0	0	0	0	0.014622	0.044389	0.085009	0.12694	2.8814	9.6359	7.3093	4.6628	3.5059	2.8683	3.1732	3.7497	4.759	6.7427	5.7324	6.4838	5.8752	5.7666	6.0493	5.8698	5.0111	4.5396	5.1705	6.0566	5.0955	6.0609	5.2282	5.2981	5.8427	5.0657	5.9305	5.1323
WARD	0	0	0	0	0	0	0	0	0	0	0	0	0.0046061	0.013711	0.023294	0.038887	0.79619	1.117	0.37833	0.37351	0.42568	0.42598	0.53371	0.96066	1.3597	1.633	2.0894	1.7476	1.9345	1.689	1.2722	1.3781	1.399	1.8707	1.4058	1.4051	1.8445	1.1991	1.2816	1.0677	1.3499	1.2822	1.0876	1.4015
WASHINGTON	0	0	0	0	0	0	0	0	0	0	0	0	0.01098	0.037534	0.067463	0.098783	2.1137	4.4411	3.2158	1.5242	0.92822	1.2779	1.6788	2.4946	3.5089	4.8463	5.0628	5.0148	4.4422	3.4986	4.6732	4.5937	4.4261	4.1655	4.0983	3.7066	4.058	3.8807	3.6211	4.5326	4.1553	3.8886	3.5296	4.0664
WEBB	0	0	0	0	0	0	0	0	0	0	0	0	0.12528	0.40173	0.71789	1.0526	22.549	31.168	15.708	12.133	10.884	12.95	17.088	28.37	40.067	48.121	46.931	44.88	44.78	46.181	44.292	44.151	44.337	47.89	46.249	46.878	41.41	41.532	38.713	37.731	36.132	36.637	33.51	31.603
WHARTON	0	0	0	0	0	0	0	0	0	0	0	0	0.017942	0.04816	0.076538	0.13946	2.9762	3.2972	2.0051	1.6507	1.3657	1.4341	2.2125	3.9511	5.373	6.611	7.3397	7.4715	5.7319	5.839	7.2435	5.8953	6.3593	5.8616	5.4326	5.136	4.7497	5.5813	4.8824	5.1973	4.6404	5.381	5.1507	4.8165
WHEELER	0	0	0	0	0	0	0	0	0	0	0	0	0.0020353	0.0077124	0.010588	0.020114	0.30331	0.57869	0.1816	0.10241	0.13007	0.19879	0.22319	0.49582	0.87723	0.97453	0.80361	0.88645	0.66872	0.89274	0.54521	0.56146	0.83943	0.84806	0.73864	0.62988	0.8531	0.54505	0.79339	0.62449	0.56951	0.46243	0.51302	0.39479
WICHITA	0	0	0	0	0	0	0	0	0	0	0	0	0.044347	0.12683	0.22992	0.34999	7.8197	13.781	9.8213	7.5485	6.7281	7.9091	10.296	15.541	20.659	24.811	24.135	23.2	20.706	20.219	21.082	19.881	18.34	17.809	17.275	15.65	16.924	16.024	15.725	14.988	13.921	14.672	14.447	14.035
WILBARGER	0	0	0	0	0	0	0	0	0	0	0	0	0.0050346	0.015596	0.025714	0.048274	1.0047	1.1708	0.71125	0.55424	0.4848	0.56088	0.92187	1.441	1.908	2.3968	2.2233	1.9249	2.03	1.5201	2.077	1.7099	1.9841	1.8458	1.4535	1.8654	1.7062	1.5479	1.8512	1.3698	1.5398	1.5134	1.2518	1.5989
WILLACY	0	0	0	0	0	0	0	0	0	0	0	0	0.0090515	0.025708	0.055967	0.074646	1.6492	2.1533	1.1047	0.83738	0.8218	0.93006	1.2809	2.1537	2.9168	2.7919	3.5627	3.0393	2.8898	3.1608	2.8818	3.726	3.4595	3.3673	2.6925	3.1494	2.5132	3.0959	2.4005	2.3368	2.4257	2.3962	2.4625	1.7568
WILLIAMSON	0	0	0	0	0	0	0	0	0	0	0	0	0.17359	0.52616	0.92269	1.3731	27.146	35.394	16.207	12.217	11.943	15.101	22.513	39.557	60.222	74.512	81.888	81.554	76.95	84.811	90.817	91.441	91.955	88.672	84.992	86.633	83.604	81.299	76.816	79.088	74.099	67.515	63.696	62.298
WILSON	0	0	0	0	0	0	0	0	0	0	0	0	0.018532	0.063927	0.09953	0.15644	3.1658	3.7144	1.6646	1.1266	1.1174	1.3347	1.8534	3.0989	4.5835	5.9262	5.8128	5.1414	5.2781	5.5495	5.7377	6.2781	5.4944	6.535	6.7193	5.1844	6.5251	6.8458	6.6726	6.6679	6.7075	6.453	6.3204	6.3956
WINKLER	0	0	0	0	0	0	0	0	0	0	0	0	0.0032671	0.0089121	0.015429	0.026819	0.66349	0.49794	0.27239	0.28314	0.20101	0.19879	0.36875	0.72824	1.2501	1.1589	1.2054	1.2157	0.85978	1.0616	1.0904	1.174	1.0429	1.1224	1.1437	0.99327	1.0837	0.71946	1.0578	0.96695	0.94918	0.77773	0.94395	1.0067
WISE	0	0	0	0	0	0	0	0	0	0	0	0	0.024155	0.073353	0.12827	0.18594	4.0568	5.2351	2.6256	2.0061	1.8564	2.1938	3.2605	4.8188	7.3249	8.8498	8.5719	9.7003	8.0485	8.469	8.5417	8.7536	8.496	7.5577	7.5771	8.1642	8.4849	9.3748	8.6052	8.7428	8.5004	8.9333	8.7213	8.5867
WOOD	0	0	0	0	0	0	0	0	0	0	0	0	0.014943	0.043018	0.078958	0.11219	2.18	3.3645	1.6117	1.3314	1.2238	1.3489	1.6205	3.0679	3.6624	4.8726	4.4467	4.6602	4.9437	4.2948	4.9588	4.3896	4.8331	4.4897	4.2651	4.2154	5.1647	4.7092	4.0076	4.875	4.3873	4.9606	4.3709	4.8362
YOAKUM	0	0	0	0	0	0	0	0	0	0	0	0	0.0034814	0.010626	0.017244	0.030395	0.7014	0.72673	0.34049	0.23495	0.27196	0.42598	0.47549	0.69725	0.81144	1.0272	1.2858	1.4183	1.6957	1.6407	1.0385	0.89323	1.221	1.1973	1.0961	1.0902	0.8531	1.2863	0.81373	1.0475	1.3078	0.88282	1.0466	0.88828
YOUNG	0	0	0	0	0	0	0	0	0	0	0	0	0.0055702	0.022452	0.03237	0.046933	1.2417	1.44	0.75665	0.56629	0.51436	0.63188	0.93157	1.6114	2.4562	2.2388	3.0537	2.1528	2.6032	1.8579	2.5703	2.6031	2.1622	2.2449	2.7878	2.6164	2.3057	2.3764	2.2988	2.1152	2.0671	2.3962	2.0316	2.0727
ZAPATA	0	0	0	0	0	0	0	0	0	0	0	0	0.0057309	0.021766	0.036605	0.051403	1.327	1.6149	0.88528	0.68677	0.65034	0.60348	1.1062	1.7044	2.4782	2.0017	2.7591	2.6087	2.1494	2.2922	1.9212	2.3224	2.213	2.5442	2.5972	2.3015	1.8215	2.093	1.7902	1.5914	1.7718	1.5975	1.8263	1.9542
ZAVALA	0	0	0	0	0	0	0	0	0	0	0	0	0.0051417	0.015768	0.03116	0.052744	1.0616	1.5746	0.57506	0.54219	0.37247	0.49698	0.7666	1.0226	1.5132	1.4486	2.0358	1.7476	1.9345	1.8579	1.7135	1.5312	1.5262	1.8707	1.4535	1.3809	1.9368	1.2645	1.5054	1.2087	1.371	1.6816	1.3544	1.3423
