# Supplementary material for: Estimation of single-year-of-age counts of live births, fetal losses, abortions, and pregnant women for counties of Texas
Source: BMC Res Notes. 2017 May 8;10:178. doi: 10.1186/s13104-017-2496-x (PMC5422890; doi:10.1186/s13104-017-2496-x)
Supplement: Supplementary file 10 — Additional file 10. This file contains aggregated abortions for the 254 counties of Texas for the year 2010. [file 13104_2017_2496_MOESM10_ESM.csv]

	UNDER 15	15-19	20-24	25-29	30-34	35-39	40+
ANDERSON	0	6	19	12	8	7	2
ANDREWS	0	1	4	0	4	2	0
ANGELINA	0	15	55	41	26	11	6
ARANSAS	0	5	23	12	7	4	3
ARCHER	0	1	2	2	1	0	0
ARMSTRONG	0	1	0	0	0	0	0
ATASCOSA	1	14	25	10	11	10	2
AUSTIN	0	5	27	13	8	5	2
BAILEY	0	0	1	3	0	0	0
BANDERA	0	4	6	9	4	3	1
BASTROP	0	21	35	27	14	9	9
BAYLOR	0	0	2	0	0	0	1
BEE	2	11	13	9	5	3	1
BELL	1	116	398	333	153	70	20
BEXAR	18	806	2324	1859	1059	578	244
BLANCO	0	3	3	3	2	1	1
BORDEN	0	0	0	1	0	0	0
BOSQUE	0	2	7	6	3	1	1
BOWIE	0	7	8	8	10	5	0
BRAZORIA	1	85	205	170	113	73	24
BRAZOS	0	74	257	128	55	40	18
BREWSTER	0	0	7	7	0	2	1
BRISCOE	0	2	25	5	7	3	1
BROOKS	0	5	11	3	2	3	1
BROWN	0	5	7	7	4	3	1
BURLESON	0	1	14	9	1	0	1
BURNET	0	7	22	22	5	10	4
CALDWELL	0	22	25	22	6	5	1
CALHOUN	1	5	9	3	1	3	2
CALLAHAN	0	1	4	3	1	1	0
CAMERON	3	111	304	218	130	79	25
CAMP	0	0	5	7	4	0	1
CARSON	0	0	0	0	0	1	0
CASS	0	1	0	1	2	0	0
CASTRO	0	1	4	0	0	1	1
CHAMBERS	1	13	59	42	28	10	5
CHEROKEE	0	8	15	14	8	2	2
CHILDRESS	0	1	0	2	2	0	0
CLAY	0	0	1	0	2	0	0
COCHRAN	0	0	0	0	0	0	0
COKE	0	0	4	1	1	0	0
COLEMAN	0	0	3	6	0	0	1
COLLIN	1	160	466	348	344	204	124
COLLINGSWORTH	0	0	1	1	0	0	0
COLORADO	0	2	10	8	4	3	2
COMAL	1	30	65	55	33	16	9
COMANCHE	0	3	4	5	6	6	1
CONCHO	0	0	1	0	1	0	0
COOKE	0	9	19	19	7	3	0
CORYELL	1	12	47	43	25	5	2
COTTLE	0	0	2	3	1	0	1
CRANE	1	3	2	2	1	0	0
CROCKETT	0	3	4	4	2	0	1
CROSBY	0	2	3	6	0	1	1
CULBERSON	0	0	1	3	1	0	0
DALLAM	0	0	0	0	0	1	0
DALLAS	32	1015	3416	2928	1726	1048	427
DAWSON	0	1	1	2	3	0	1
DEAF SMITH	0	3	7	4	1	2	1
DELTA	0	3	10	8	1	2	2
DENTON	4	156	485	350	223	156	79
DEWITT	0	5	8	6	4	1	0
DICKENS	0	0	1	2	0	2	0
DIMMIT	0	7	6	7	2	1	0
DONLEY	0	0	1	2	2	0	0
DUVAL	0	8	12	5	2	6	0
EASTLAND	0	2	3	6	0	4	0
ECTOR	3	20	80	79	35	18	5
EDWARDS	1	2	1	0	1	0	0
ELLIS	1	36	98	61	36	28	12
EL PASO	5	236	796	589	318	176	68
ERATH	0	7	29	12	5	2	0
FALLS	0	6	13	7	7	0	0
FANNIN	0	8	13	6	4	1	2
FAYETTE	0	4	8	2	3	3	2
FISHER	0	1	1	1	0	0	0
FLOYD	0	1	1	1	1	0	0
FOARD	0	0	0	0	0	0	0
FORT BEND	5	134	368	372	268	208	77
FRANKLIN	0	1	2	3	0	1	0
FREESTONE	0	3	6	6	7	0	3
FRIO	0	4	12	11	5	2	0
GAINES	0	2	5	1	1	1	0
GALVESTON	2	78	236	237	123	72	32
GARZA	0	0	1	0	1	1	0
GILLESPIE	1	5	11	6	2	2	2
GLASSCOCK	0	0	0	1	0	0	0
GOLIAD	0	2	1	2	0	1	0
GONZALES	0	8	14	3	2	4	1
GRAY	0	1	5	1	0	2	1
GRAYSON	0	38	70	46	25	12	3
GREGG	0	18	32	30	17	12	2
GRIMES	0	8	9	11	5	0	0
GUADALUPE	0	33	63	37	35	15	6
HALE	0	5	14	5	4	3	2
HALL	0	1	1	1	1	0	0
HAMILTON	0	2	5	2	1	0	0
HANSFORD	0	0	1	0	0	0	1
HARDEMAN	0	0	6	2	0	0	0
HARDIN	0	8	19	13	8	2	2
HARRIS	34	1854	5886	5197	3327	1903	690
HARRISON	0	3	9	3	5	0	0
HARTLEY	0	0	0	0	0	0	0
HASKELL	0	0	2	2	0	0	0
HAYS	1	56	210	71	39	36	18
HEMPHILL	0	0	1	1	0	0	0
HENDERSON	0	12	24	15	11	8	4
HIDALGO	3	241	609	482	310	147	67
HILL	1	8	15	9	5	2	0
HOCKLEY	0	3	6	11	4	1	1
HOOD	0	11	38	19	14	7	3
HOPKINS	0	6	14	11	5	3	2
HOUSTON	0	0	0	1	1	0	0
HOWARD	1	7	7	3	7	1	0
HUDSPETH	0	0	0	0	0	0	0
HUNT	0	12	39	30	14	8	4
HUTCHINSON	0	2	7	1	2	1	2
IRION	0	2	0	0	0	1	2
JACK	0	1	0	3	0	0	0
JACKSON	0	4	4	2	1	1	1
JASPER	1	8	30	19	12	5	1
JEFF DAVIS	0	0	0	0	0	2	0
JEFFERSON	2	98	278	162	123	63	18
JIM HOGG	0	5	2	6	2	1	1
JIM WELLS	0	16	36	27	11	6	5
JOHNSON	0	32	76	63	44	22	8
JONES	0	2	4	6	1	2	0
KARNES	0	7	8	4	2	2	0
KAUFMAN	2	29	50	54	29	26	6
KENDALL	0	8	13	12	11	4	1
KENEDY	0	1	0	0	0	0	0
KENT	0	0	0	1	0	0	0
KERR	0	20	32	17	14	8	3
KIMBLE	0	1	1	1	0	0	0
KING	0	0	0	1	0	0	0
KINNEY	0	3	0	1	0	0	0
KLEBERG	0	15	46	20	10	4	5
KNOX	0	0	2	0	1	0	0
LAMAR	1	6	32	10	8	7	0
LAMB	0	2	6	0	0	0	1
LAMPASAS	0	0	2	3	3	1	0
LA SALLE	0	3	3	4	3	0	0
LAVACA	0	2	10	7	4	0	1
LEE	0	3	10	3	3	1	0
LEON	0	3	7	4	0	0	0
LIBERTY	0	23	40	29	21	5	5
LIMESTONE	0	9	22	22	5	2	1
LIPSCOMB	0	0	0	0	0	0	0
LIVE OAK	0	1	5	9	4	0	0
LLANO	0	2	5	5	5	1	0
LOVING	0	0	0	0	0	0	0
LUBBOCK	0	72	217	132	64	24	12
LYNN	0	0	3	3	0	1	0
MCCULLOCH	0	7	2	4	2	2	1
MCLENNAN	1	71	241	141	71	41	10
MCMULLEN	0	1	2	0	0	0	0
MADISON	0	1	3	0	1	0	0
MARION	0	0	0	0	0	0	0
MARTIN	0	0	1	1	1	0	0
MASON	0	0	0	2	3	1	0
MATAGORDA	0	18	34	25	9	14	2
MAVERICK	0	12	17	26	15	4	0
MEDINA	0	8	28	16	7	5	1
MENARD	0	0	3	2	1	0	0
MIDLAND	2	21	81	69	29	15	6
MILAM	0	4	12	5	9	2	3
MILLS	0	0	0	0	0	2	0
MITCHELL	0	1	3	1	0	1	0
MONTAGUE	0	0	3	2	2	0	0
MONTGOMERY	2	104	203	174	103	69	31
MOORE	0	6	13	7	4	1	2
MORRIS	0	1	1	4	1	1	2
MOTLEY	0	0	0	1	0	0	0
NACOGDOCHES	0	5	54	15	9	3	0
NAVARRO	0	14	21	19	4	4	3
NEWTON	0	2	4	3	5	0	0
NOLAN	0	0	7	4	2	1	2
NUECES	10	176	419	319	182	88	31
OCHILTREE	0	1	2	1	0	0	0
OLDHAM	0	0	0	0	1	1	0
ORANGE	0	20	44	26	27	7	1
PALO PINTO	0	6	7	10	2	2	0
PANOLA	0	2	1	2	0	0	1
PARKER	1	27	66	47	27	18	12
PARMER	0	1	1	0	0	2	0
PECOS	0	3	3	7	3	1	0
POLK	0	7	23	9	3	3	1
POTTER	0	20	63	29	16	7	5
PRESIDIO	0	0	3	4	1	2	1
RAINS	1	4	1	2	0	1	1
RANDALL	1	16	48	31	17	14	4
REAGAN	0	0	2	2	0	0	0
REAL	0	3	2	1	1	2	0
RED RIVER	0	1	6	1	2	3	0
REEVES	0	1	4	1	1	1	0
REFUGIO	0	3	4	0	0	1	0
ROBERTS	0	0	0	0	0	0	0
ROBERTSON	0	2	5	5	2	0	1
ROCKWALL	0	30	33	22	23	12	9
RUNNELS	0	3	7	3	0	0	0
RUSK	0	1	11	11	3	0	1
SABINE	0	3	1	4	0	1	3
SAN AUGUSTINE	0	0	4	1	0	0	0
SAN JACINTO	0	2	8	3	2	3	2
SAN PATRICIO	0	20	41	36	13	4	8
SAN SABA	0	2	1	1	0	1	0
SCHLEICHER	0	0	0	0	0	1	0
SCURRY	0	4	5	2	2	0	0
SHACKELFORD	0	0	0	1	1	0	0
SHELBY	0	0	5	4	1	1	0
SHERMAN	0	0	4	3	0	2	0
SMITH	0	38	151	116	75	23	15
SOMERVELL	0	3	7	5	2	0	1
STARR	0	5	42	23	9	5	1
STEPHENS	0	0	1	1	2	1	1
STERLING	0	0	0	0	0	0	0
STONEWALL	0	0	0	0	0	0	0
SUTTON	0	0	1	3	1	0	0
SWISHER	0	1	2	2	0	0	0
TARRANT	10	716	1816	1534	967	580	223
TAYLOR	0	18	100	53	43	20	4
TERRELL	0	0	2	0	0	0	0
TERRY	0	0	4	3	0	1	0
THROCKMORTON	0	0	2	0	0	0	0
TITUS	0	4	12	8	9	5	2
TOM GREEN	0	29	71	44	24	9	4
TRAVIS	7	378	1308	1088	689	314	149
TRINITY	0	1	1	1	0	0	0
TYLER	0	2	4	10	7	3	3
UPSHUR	0	2	5	5	2	1	1
UPTON	0	0	0	1	0	0	0
UVALDE	1	5	25	11	5	0	2
VAL VERDE	0	5	25	19	14	10	3
VAN ZANDT	0	8	23	13	12	4	2
VICTORIA	2	22	42	48	10	2	3
WALKER	0	30	100	41	21	5	3
WALLER	0	13	46	18	14	5	3
WARD	0	1	1	6	1	2	0
WASHINGTON	0	1	21	12	9	4	3
WEBB	0	52	103	89	63	37	15
WHARTON	1	7	26	25	11	8	2
WHEELER	0	3	5	2	0	3	0
WICHITA	0	23	97	41	20	19	3
WILBARGER	0	3	5	6	2	0	0
WILLACY	0	1	7	10	8	4	1
WILLIAMSON	1	119	216	233	149	125	52
WILSON	0	7	26	17	7	12	2
WINKLER	0	1	2	3	1	0	0
WISE	0	13	33	21	11	8	5
WOOD	0	3	11	9	7	3	3
YOAKUM	0	2	4	1	2	1	1
YOUNG	0	4	6	1	3	2	1
ZAPATA	0	7	9	4	1	1	1
ZAVALA	0	6	8	1	4	1	1
