# Supplementary material for: Estimation of single-year-of-age counts of live births, fetal losses, abortions, and pregnant women for counties of Texas
Source: BMC Res Notes. 2017 May 8;10:178. doi: 10.1186/s13104-017-2496-x (PMC5422890; doi:10.1186/s13104-017-2496-x)
Supplement: Supplementary file 11 — Additional file 11. This file contains our estimated single-year-of-age abortions for the 254 counties of Texas for the year 2010. [file 13104_2017_2496_MOESM11_ESM.csv]

age\county	1	2	3	4	5	6	7	8	9	10	11	12	13	14	15	16	17	18	19	20	21	22	23	24	25	26	27	28	29	30	31	32	33	34	35	36	37	38	39	40	41	42	43	44
ANDERSON	0	0	0	0	0	0	0	0	0	0	0	0	0	0	0.54058	1.401	1.9302	2.1283	2.8601	3.9399	4.4099	4.2699	3.5201	2.8236	2.597	2.3851	2.1882	2.0061	1.8439	1.7037	1.5818	1.4781	1.3925	1.3785	1.3806	1.3175	1.1894	0.99616	0.73787	0.57546	0.52648	0.43875	0.31227	0.14704
ANDREWS	0	0	0	0	0	0	0	0	0	0	0	0	0	0	0.086181	0.22697	0.32039	0.36646	0.65517	1.0219	1.0943	0.87242	0.35621	0	0	0	0	0	0.33975	0.83951	1.0696	1.0301	0.72098	0.47907	0.46303	0.4153	0.33587	0.22476	0.081963	0	0	0	0	0
ANGELINA	0	0	0	0	0	0	0	0	0	0	0	0	0	0	1.3138	3.4396	4.8129	5.4337	7.7323	11.073	12.707	12.634	10.854	9.2591	8.8831	8.3536	7.6705	6.8337	6.3369	6.0769	5.5084	4.6315	3.4462	2.5249	2.1315	1.8257	1.6074	1.4768	1.4338	1.4006	1.3114	1.2111	1.0997	0.97713
ARANSAS	0	0	0	0	0	0	0	0	0	0	0	0	0	0	0.42032	1.1172	1.5984	1.8641	3.1193	4.8486	5.589	5.3403	4.1027	2.9838	2.6624	2.3706	2.1081	1.8751	1.7137	1.5853	1.4284	1.2431	1.0294	0.84277	0.7256	0.64348	0.5964	0.58437	0.60738	0.62442	0.61214	0.59994	0.58779	0.57571
ARCHER	0	0	0	0	0	0	0	0	0	0	0	0	0	0	0.099047	0.24841	0.32468	0.32786	0.33925	0.39241	0.42278	0.43037	0.41519	0.42133	0.44267	0.432	0.38933	0.31467	0.27467	0.26933	0.232	0.16267	0.061333	0	0	0	0	0	0	0	0	0	0	0
ARMSTRONG	0	0	0	0	0	0	0	0	0	0	0	0	0	0	0.15625	0.34375	0.34375	0.15625	0	0	0	0	0	0	0	0	0	0	0	0	0	0	0	0	0	0	0	0	0	0	0	0	0	0
ATASCOSA	0	0	0	0	0	0	0	0	0	0	0	0	0.14419	0.16139	1.5162	3.5234	4.5036	4.4567	4.761	5.613	5.7325	5.1195	3.774	2.5333	2.0381	1.7714	1.7333	1.9238	2.1802	2.2862	2.2961	2.2099	2.0276	1.9753	2.0286	1.9494	1.7375	1.3931	0.91608	0.61337	0.54667	0.43998	0.29331	0.10666
AUSTIN	0	0	0	0	0	0	0	0	0	0	0	0	0	0	0.40921	1.0987	1.5947	1.8974	3.5163	5.7315	6.6734	6.3419	4.7369	3.2814	2.8709	2.5302	2.2593	2.0582	1.9228	1.7884	1.627	1.4386	1.2232	1.0645	0.97764	0.8866	0.79134	0.69184	0.58812	0.51782	0.47382	0.41491	0.34109	0.25236
BAILEY	0	0	0	0	0	0	0	0	0	0	0	0	0	0	0	0	0	0	0.056	0.152	0.224	0.272	0.296	0.504	0.768	0.816	0.648	0.264	0	0	0	0	0	0	0	0	0	0	0	0	0	0	0	0
BANDERA	0	0	0	0	0	0	0	0	0	0	0	0	0	0	0.42114	1.0352	1.307	1.2366	1.0894	1.1142	1.1695	1.2553	1.3716	1.6804	1.9927	2.0526	1.8598	1.4145	1.0258	0.88231	0.76942	0.68712	0.63539	0.61341	0.58987	0.54997	0.49369	0.42104	0.33202	0.27433	0.2502	0.21303	0.16283	0.099599
BASTROP	0	0	0	0	0	0	0	0	0	0	0	0	0	0	2.1622	5.3536	6.8457	6.6385	6.4843	7.2065	7.4644	7.2578	6.587	6.1199	6.0036	5.6437	5.0401	4.1927	3.5007	3.1361	2.7858	2.4496	2.1277	1.8079	1.5486	1.3915	1.3363	1.3833	1.5323	1.6763	1.7436	1.8055	1.8618	1.9127
BAYLOR	0	0	0	0	0	0	0	0	0	0	0	0	0	0	0	0	0	0	0.208	0.496	0.592	0.496	0.208	0	0	0	0	0	0	0	0	0	0	0	0	0	0	0	0	0.057455	0.15491	0.22618	0.27127	0.29018
BEE	0	0	0	0	0	0	0	0	0	0	0	0	0.27957	0.31026	1.4004	2.9247	3.5121	3.1627	2.7241	2.7573	2.6953	2.538	2.2853	2.0917	1.9908	1.8449	1.6541	1.4185	1.2351	1.1273	1.0098	0.88245	0.74531	0.65074	0.60033	0.5425	0.47727	0.40462	0.32455	0.27433	0.2502	0.21303	0.16283	0.099599
BELL	0	0	0	0	0	0	0	0	0	0	0	0	0.14688	0.16521	10.387	26.804	37.208	41.6	56.535	78.84	90.373	91.133	81.12	74.337	74.967	71.099	62.732	49.866	40.009	35.819	31.114	25.895	20.163	16.262	14.499	12.68	10.804	8.8717	6.8833	5.7546	5.2648	4.3875	3.1227	1.4704
BEXAR	0	0	0	0	0	0	0	0	0	0	0	0	2.6331	2.9585	75.746	190.28	258.77	281.2	352.92	466.32	522.26	520.74	461.77	414.56	407.72	386.34	350.42	299.95	261.42	241.36	216.55	186.99	152.69	126.93	113.48	100.94	89.309	78.58	68.756	62.078	56.942	50.302	42.161	32.517
BLANCO	0	0	0	0	0	0	0	0	0	0	0	0	0	0	0.34323	0.82206	0.98941	0.8453	0.64443	0.60555	0.58334	0.57779	0.58889	0.6192	0.6384	0.6288	0.5904	0.5232	0.47708	0.45815	0.41962	0.36146	0.28369	0.21422	0.17581	0.15194	0.14261	0.14783	0.16759	0.18626	0.19374	0.20061	0.20687	0.21253
BORDEN	0	0	0	0	0	0	0	0	0	0	0	0	0	0	0	0	0	0	0	0	0	0	0	0.104	0.248	0.296	0.248	0.104	0	0	0	0	0	0	0	0	0	0	0	0	0	0	0	0
BOSQUE	0	0	0	0	0	0	0	0	0	0	0	0	0	0	0.17672	0.46121	0.64224	0.71983	0.98468	1.3804	1.5881	1.6077	1.4392	1.3231	1.3354	1.2738	1.1385	0.92923	0.78153	0.72307	0.6323	0.50923	0.35387	0.23307	0.18108	0.14817	0.13432	0.13954	0.16382	0.18626	0.19374	0.20061	0.20687	0.21253
BOWIE	0	0	0	0	0	0	0	0	0	0	0	0	0	0	0.7798	1.883	2.3016	2.0356	1.6476	1.606	1.5821	1.5762	1.5881	1.5716	1.5431	1.5573	1.6142	1.7138	1.9872	2.241	2.2474	2.0064	1.518	1.1977	1.1576	1.0382	0.83968	0.56191	0.20491	0	0	0	0	0
BRAZORIA	0	0	0	0	0	0	0	0	0	0	0	0	0.14675	0.16501	8.1919	20.562	27.435	28.811	33.079	41.158	45.118	44.96	40.684	37.127	36.445	34.882	32.437	29.11	26.575	25.088	23.1	20.612	17.624	15.549	14.546	13.281	11.753	9.9621	7.9089	6.6124	6.0311	5.1249	3.8938	2.3378
BRAZOS	0	0	0	0	0	0	0	0	0	0	0	0	0	0	6.5485	17.081	23.766	26.604	38.374	54.938	61.451	57.913	44.323	32.724	29.554	25.992	22.038	17.692	14.23	12.195	10.58	9.385	8.6109	8.1278	7.618	7.0522	6.4304	5.7527	5.0189	4.4844	4.1287	3.6865	3.1578	2.5425
BREWSTER	0	0	0	0	0	0	0	0	0	0	0	0	0	0	0	0	0	0	0.504	1.288	1.736	1.848	1.624	1.624	1.848	1.736	1.288	0.504	0	0	0	0	0	0.11369	0.29456	0.40567	0.44702	0.41862	0.32045	0.24049	0.22324	0.203	0.17975	0.15351
BRISCOE	0	0	0	0	0	0	0	0	0	0	0	0	0	0	0.14706	0.41176	0.63235	0.80882	2.898	5.7373	6.7882	6.051	3.5255	1.4	1	0.8	0.8	1	1.3551	1.5901	1.6126	1.4225	1.0198	0.7022	0.61473	0.53221	0.45462	0.38197	0.31426	0.27433	0.2502	0.21303	0.16283	0.099599
BROOKS	0	0	0	0	0	0	0	0	0	0	0	0	0	0	0.48535	1.2256	1.6201	1.6689	2.0031	2.5525	2.651	2.2984	1.4949	0.83863	0.66583	0.54651	0.48069	0.46834	0.44433	0.39266	0.37049	0.37784	0.41469	0.49065	0.5555	0.57452	0.5477	0.47505	0.35657	0.27433	0.2502	0.21303	0.16283	0.099599
BROWN	0	0	0	0	0	0	0	0	0	0	0	0	0	0	0.53413	1.3069	1.6364	1.5226	1.3475	1.3934	1.4197	1.4262	1.4131	1.4611	1.5222	1.4916	1.3695	1.1556	0.96848	0.87514	0.7909	0.71576	0.64971	0.61341	0.58987	0.54997	0.49369	0.42104	0.33202	0.27433	0.2502	0.21303	0.16283	0.099599
BURLESON	0	0	0	0	0	0	0	0	0	0	0	0	0	0	0.072769	0.20462	0.31592	0.40669	1.3903	2.8064	3.5112	3.5048	2.7872	2.2808	2.2921	2.0517	1.5596	0.81579	0.3344	0.2768	0.2096	0.1328	0.0464	0	0	0	0	0	0	0.057455	0.15491	0.22618	0.27127	0.29018
BURNET	0	0	0	0	0	0	0	0	0	0	0	0	0	0	0.63161	1.636	2.2522	2.4802	3.1614	4.2452	4.8645	5.0193	4.7096	4.8433	5.2865	5.0649	4.1784	2.627	1.3645	0.97338	0.79114	0.81777	1.0532	1.4537	1.7662	1.9083	1.8798	1.6808	1.3113	1.0356	0.94764	0.82982	0.68218	0.50473
CALDWELL	0	0	0	0	0	0	0	0	0	0	0	0	0	0	2.4536	5.9227	7.2345	6.3891	5.2094	5.1219	5.0172	4.8953	4.7562	4.982	5.227	4.936	4.109	2.7459	1.6726	1.3224	1.0861	0.96369	0.95525	1.0132	1.0215	0.96957	0.85752	0.68531	0.45294	0.30669	0.27334	0.21999	0.14666	0.053328
CALHOUN	0	0	0	0	0	0	0	0	0	0	0	0	0.13909	0.15415	0.5975	1.2506	1.5766	1.5753	1.73	2.0612	2.0963	1.835	1.2775	0.84	0.72	0.6	0.48	0.36	0.25087	0.18174	0.15631	0.17456	0.23651	0.35657	0.47505	0.5477	0.57452	0.5555	0.49065	0.43476	0.41798	0.4006	0.38262	0.36404
CALLAHAN	0	0	0	0	0	0	0	0	0	0	0	0	0	0	0.086181	0.22697	0.32039	0.36646	0.54546	0.80247	0.92974	0.92727	0.79506	0.70286	0.70286	0.65143	0.54857	0.39429	0.26683	0.21366	0.18024	0.16659	0.17269	0.20069	0.22064	0.21542	0.18503	0.12948	0.048752	0	0	0	0	0
CAMERON	0	0	0	0	0	0	0	0	0	0	0	0	0.43824	0.49221	10.589	26.378	35.644	38.389	47.547	62.148	68.775	67.427	58.103	49.961	47.703	44.522	40.419	35.395	31.543	29.196	26.425	23.229	19.608	17.12	15.878	14.381	12.63	10.625	8.3651	6.9701	6.3599	5.3748	4.0149	2.2802
CAMP	0	0	0	0	0	0	0	0	0	0	0	0	0	0	0	0	0	0	0.33333	0.86667	1.2	1.3333	1.2667	1.3118	1.5035	1.5476	1.4441	1.193	1.0676	1.0735	0.93964	0.66618	0.25309	0	0	0	0	0	0	0.057455	0.15491	0.22618	0.27127	0.29018
CARSON	0	0	0	0	0	0	0	0	0	0	0	0	0	0	0	0	0	0	0	0	0	0	0	0	0	0	0	0	0	0	0	0	0	0.074074	0.18519	0.24074	0.24074	0.18519	0.074074	0	0	0	0	0
CASS	0	0	0	0	0	0	0	0	0	0	0	0	0	0	0.15625	0.34375	0.34375	0.15625	0	0	0	0	0	0.061333	0.16267	0.232	0.26933	0.27467	0.37867	0.51733	0.528	0.41067	0.16533	0	0	0	0	0	0	0	0	0	0	0
CASTRO	0	0	0	0	0	0	0	0	0	0	0	0	0	0	0.086181	0.22697	0.32039	0.36646	0.65517	1.0219	1.0943	0.87242	0.35621	0	0	0	0	0	0	0	0	0	0	0.048752	0.12948	0.18503	0.21542	0.22064	0.20069	0.18626	0.19374	0.20061	0.20687	0.21253
CHAMBERS	0	0	0	0	0	0	0	0	0	0	0	0	0.14397	0.16107	1.1909	2.8983	4.1037	4.807	7.7602	11.891	13.911	13.82	11.618	9.5737	9.0507	8.4639	7.8132	7.0986	6.7949	6.6459	6.0484	5.0025	3.5083	2.3821	1.9806	1.6656	1.4371	1.2951	1.2395	1.2025	1.1162	1.015	0.89877	0.76756
CHEROKEE	0	0	0	0	0	0	0	0	0	0	0	0	0	0	0.80331	2.0055	2.6011	2.5901	2.6213	2.9837	3.1731	3.1894	3.0326	2.984	3.0521	2.9601	2.708	2.2958	2.0452	1.9668	1.7442	1.3774	0.86644	0.48841	0.36841	0.29188	0.25884	0.26928	0.32319	0.37252	0.38747	0.40121	0.41374	0.42505
CHILDRESS	0	0	0	0	0	0	0	0	0	0	0	0	0	0	0.15625	0.34375	0.34375	0.15625	0	0	0	0	0	0.144	0.368	0.496	0.528	0.464	0.464	0.528	0.496	0.368	0.144	0	0	0	0	0	0	0	0	0	0	0
CLAY	0	0	0	0	0	0	0	0	0	0	0	0	0	0	0	0	0	0	0.104	0.248	0.296	0.248	0.104	0	0	0	0	0	0.208	0.496	0.592	0.496	0.208	0	0	0	0	0	0	0	0	0	0	0
COCHRAN	0	0	0	0	0	0	0	0	0	0	0	0	0	0	0	0	0	0	0	0	0	0	0	0	0	0	0	0	0	0	0	0	0	0	0	0	0	0	0	0	0	0	0	0
COKE	0	0	0	0	0	0	0	0	0	0	0	0	0	0	0	0	0	0	0.3648	0.8896	1.1072	1.0176	0.6208	0.2768	0.2096	0.1712	0.1616	0.1808	0.232	0.264	0.248	0.184	0.072	0	0	0	0	0	0	0	0	0	0	0
COLEMAN	0	0	0	0	0	0	0	0	0	0	0	0	0	0	0	0	0	0	0.184	0.488	0.696	0.808	0.824	1.136	1.552	1.584	1.232	0.496	0	0	0	0	0	0	0	0	0	0	0	0.057455	0.15491	0.22618	0.27127	0.29018
COLLIN	0	0	0	0	0	0	0	0	0	0	0	0	0.14699	0.16536	14.756	37.752	51.498	55.995	71.016	94.48	105.57	104.29	90.64	76.122	70.536	67.275	66.339	67.728	72.705	76.134	74.181	66.847	54.132	43.078	37.997	34.003	31.097	29.278	28.548	27.866	26.438	24.905	23.267	21.524
COLLINGSWORTH	0	0	0	0	0	0	0	0	0	0	0	0	0	0	0	0	0	0	0.072	0.184	0.248	0.264	0.232	0.232	0.264	0.248	0.184	0.072	0	0	0	0	0	0	0	0	0	0	0	0	0	0	0	0
COLORADO	0	0	0	0	0	0	0	0	0	0	0	0	0	0	0.16576	0.44293	0.63859	0.75272	1.2564	1.9737	2.3455	2.3718	2.0526	1.7991	1.7849	1.6853	1.5004	1.2302	0.99951	0.87902	0.77927	0.70024	0.64195	0.59106	0.54071	0.5008	0.47134	0.45233	0.44376	0.43476	0.41798	0.4006	0.38262	0.36404
COMAL	0	0	0	0	0	0	0	0	0	0	0	0	0.14581	0.16368	3.0188	7.3584	9.6698	9.953	10.881	13.06	14.12	14.059	12.88	12.027	11.953	11.44	10.487	9.0933	8.0963	7.6126	6.8645	5.8518	4.5748	3.5607	3.0583	2.6645	2.3793	2.2026	2.1345	2.0785	1.953	1.8137	1.6607	1.494
COMANCHE	0	0	0	0	0	0	0	0	0	0	0	0	0	0	0.32376	0.7896	0.98292	0.90371	0.76867	0.76942	0.78508	0.81566	0.86117	0.91434	0.96202	1.0048	1.0428	1.076	1.1472	1.2252	1.2516	1.2264	1.1496	1.1587	1.224	1.1927	1.0648	0.84039	0.51941	0.31311	0.27414	0.21758	0.14345	0.051723
CONCHO	0	0	0	0	0	0	0	0	0	0	0	0	0	0	0	0	0	0	0.104	0.248	0.296	0.248	0.104	0	0	0	0	0	0.104	0.248	0.296	0.248	0.104	0	0	0	0	0	0	0	0	0	0	0
COOKE	0	0	0	0	0	0	0	0	0	0	0	0	0	0	0.88127	2.2188	2.9188	2.9812	3.1599	3.72	4.04	4.12	3.96	4.0806	4.3612	4.2209	3.6597	2.6775	1.9179	1.6605	1.4015	1.141	0.87906	0.74137	0.70092	0.61839	0.4938	0.32713	0.11839	0	0	0	0	0
CORYELL	0	0	0	0	0	0	0	0	0	0	0	0	0.1437	0.16069	1.1335	2.7197	3.7931	4.3537	6.3072	9.1387	10.685	10.946	9.9225	9.2089	9.359	9.0546	8.2956	7.0819	6.4134	6.2386	5.5319	4.2933	2.5227	1.3101	1.0464	0.83748	0.68325	0.58376	0.53899	0.51782	0.47382	0.41491	0.34109	0.25236
COTTLE	0	0	0	0	0	0	0	0	0	0	0	0	0	0	0	0	0	0	0.1312	0.3424	0.4768	0.5344	0.5152	0.5712	0.6864	0.7008	0.6144	0.4272	0.296	0.272	0.224	0.152	0.056	0	0	0	0	0	0	0.057455	0.15491	0.22618	0.27127	0.29018
CRANE	0	0	0	0	0	0	0	0	0	0	0	0	0.13431	0.14736	0.45643	0.85672	0.95015	0.7367	0.48172	0.41021	0.36936	0.35914	0.37957	0.42133	0.44267	0.432	0.38933	0.31467	0.27467	0.26933	0.232	0.16267	0.061333	0	0	0	0	0	0	0	0	0	0	0
CROCKETT	0	0	0	0	0	0	0	0	0	0	0	0	0	0	0.32376	0.7896	0.98292	0.90371	0.78289	0.79786	0.80642	0.80855	0.80428	0.84267	0.88533	0.864	0.77867	0.62933	0.54933	0.53867	0.464	0.32533	0.12267	0	0	0	0	0	0	0.057455	0.15491	0.22618	0.27127	0.29018
CROSBY	0	0	0	0	0	0	0	0	0	0	0	0	0	0	0.21057	0.51762	0.65352	0.61829	0.53192	0.53149	0.56553	0.63404	0.73702	1.136	1.552	1.584	1.232	0.496	0	0	0	0	0	0.048752	0.12948	0.18503	0.21542	0.22064	0.20069	0.18626	0.19374	0.20061	0.20687	0.21253
CULBERSON	0	0	0	0	0	0	0	0	0	0	0	0	0	0	0	0	0	0	0.056	0.152	0.224	0.272	0.296	0.456	0.672	0.744	0.672	0.456	0.296	0.272	0.224	0.152	0.056	0	0	0	0	0	0	0	0	0	0	0
DALLAM	0	0	0	0	0	0	0	0	0	0	0	0	0	0	0	0	0	0	0	0	0	0	0	0	0	0	0	0	0	0	0	0	0	0.074074	0.18519	0.24074	0.24074	0.18519	0.074074	0	0	0	0	0
DALLAS	0	0	0	0	0	0	0	0	0	0	0	0	4.6684	5.2414	93.481	234.85	324.43	362.24	487.24	674.47	772.45	781.18	700.66	638.63	637.6	611.09	559.09	481.6	420	387.82	350.42	307.8	259.95	224.56	204.94	185.07	164.94	144.56	123.93	109.9	100.63	88.386	73.152	54.93
DAWSON	0	0	0	0	0	0	0	0	0	0	0	0	0	0	0.11441	0.27402	0.3298	0.28177	0.20414	0.18052	0.17845	0.19793	0.23896	0.30187	0.36373	0.4128	0.44907	0.47253	0.6192	0.7824	0.7728	0.5904	0.2352	0	0	0	0	0	0	0.057455	0.15491	0.22618	0.27127	0.29018
DEAF SMITH	0	0	0	0	0	0	0	0	0	0	0	0	0	0	0.28764	0.7294	0.97088	1.0121	1.1833	1.4875	1.5958	1.5084	1.2251	1.0164	0.97105	0.86284	0.69178	0.45789	0.2691	0.1942	0.15965	0.16545	0.2116	0.28599	0.3428	0.37121	0.37121	0.3428	0.28599	0.24049	0.22324	0.203	0.17975	0.15351
DELTA	0	0	0	0	0	0	0	0	0	0	0	0	0	0	0.26759	0.69599	0.9642	1.0722	1.4422	1.9969	2.2758	2.2789	2.0061	1.9129	2.0124	1.856	1.4436	0.77511	0.29186	0.19705	0.15112	0.15407	0.20591	0.26981	0.3072	0.3356	0.35502	0.36546	0.36691	0.37252	0.38747	0.40121	0.41374	0.42505
DENTON	0	0	0	0	0	0	0	0	0	0	0	0	0.58456	0.65662	14.496	36.467	49.985	55.051	72.48	98.64	110.9	109.26	93.72	79.725	75.87	71.007	65.137	58.26	52.764	49.066	44.984	40.518	35.667	31.842	29.366	26.995	24.727	22.565	20.506	18.917	17.581	16.022	14.241	12.239
DEWITT	0	0	0	0	0	0	0	0	0	0	0	0	0	0	0.51928	1.2821	1.6314	1.5671	1.5067	1.6569	1.7035	1.6466	1.4862	1.3481	1.2905	1.2165	1.1259	1.019	0.98537	0.97874	0.88605	0.70732	0.44253	0.26953	0.23991	0.20165	0.15474	0.099187	0.034984	0	0	0	0	0
DICKENS	0	0	0	0	0	0	0	0	0	0	0	0	0	0	0	0	0	0	0.061333	0.16267	0.232	0.26933	0.27467	0.37867	0.51733	0.528	0.41067	0.16533	0	0	0	0	0	0.14815	0.37037	0.48148	0.48148	0.37037	0.14815	0	0	0	0	0
DIMMIT	0	0	0	0	0	0	0	0	0	0	0	0	0	0	0.82494	1.9582	2.3166	1.9002	1.3348	1.1892	1.1218	1.1326	1.2217	1.4555	1.6403	1.6125	1.3722	0.91945	0.5681	0.46953	0.38548	0.31595	0.26094	0.23954	0.23151	0.20765	0.16794	0.11238	0.040981	0	0	0	0	0
DONLEY	0	0	0	0	0	0	0	0	0	0	0	0	0	0	0	0	0	0	0.061333	0.16267	0.232	0.26933	0.27467	0.31467	0.38933	0.432	0.44267	0.42133	0.464	0.528	0.496	0.368	0.144	0	0	0	0	0	0	0	0	0	0	0
DUVAL	0	0	0	0	0	0	0	0	0	0	0	0	0	0	0.84228	2.0705	2.6141	2.4732	2.4138	2.6982	2.6913	2.3931	1.8036	1.3321	1.1701	1.004	0.83395	0.65983	0.48346	0.3612	0.31947	0.35827	0.4776	0.83618	1.2208	1.3661	1.2721	0.93875	0.3661	0	0	0	0	0
EASTLAND	0	0	0	0	0	0	0	0	0	0	0	0	0	0	0.21057	0.51762	0.65352	0.61829	0.53192	0.53149	0.56553	0.63404	0.73702	1.136	1.552	1.584	1.232	0.496	0	0	0	0	0	0.2963	0.74074	0.96296	0.96296	0.74074	0.2963	0	0	0	0	0
ECTOR	0	0	0	0	0	0	0	0	0	0	0	0	0.42305	0.47064	2.0021	4.5084	6.2532	7.2363	10.559	15.35	18.07	18.72	17.3	16.839	17.759	17.24	15.28	11.881	9.1689	8.0956	7.0112	5.9156	4.8087	4.0806	3.7085	3.2913	2.829	2.3216	1.769	1.4511	1.3291	1.1036	0.77444	0.34176
EDWARDS	0	0	0	0	0	0	0	0	0	0	0	0	0.12895	0.13974	0.33972	0.5877	0.62399	0.44859	0.28981	0.27123	0.22632	0.1551	0.057548	0	0	0	0	0	0.104	0.248	0.296	0.248	0.104	0	0	0	0	0	0	0	0	0	0	0
ELLIS	0	0	0	0	0	0	0	0	0	0	0	0	0.14605	0.16402	3.4409	8.5615	11.56	12.437	15.574	20.465	22.478	21.613	17.87	14.52	13.433	12.273	11.04	9.7334	8.6277	7.8285	7.1147	6.4862	5.943	5.5963	5.3342	4.9899	4.5631	4.054	3.4625	3.038	2.7888	2.4698	2.081	1.6223
EL PASO	0	0	0	0	0	0	0	0	0	0	0	0	0.73167	0.82215	21.491	54.616	75.563	84.33	115.3	160.85	182.8	181.15	155.9	134.7	130.47	122.02	109.35	92.457	79.441	72.479	64.559	55.679	45.841	38.681	34.872	31.115	27.411	23.76	20.161	17.803	16.271	14.169	11.498	8.2583
ERATH	0	0	0	0	0	0	0	0	0	0	0	0	0	0	0.59943	1.5824	2.2415	2.5767	4.1601	6.3165	7.1364	6.62	4.7671	3.195	2.7958	2.3983	2.0025	1.6083	1.3423	1.1905	1.0193	0.82885	0.61904	0.50071	0.46909	0.41097	0.32635	0.21524	0.077635	0	0	0	0	0
FALLS	0	0	0	0	0	0	0	0	0	0	0	0	0	0	0.5843	1.4738	1.9448	1.9971	2.2664	2.7923	2.9591	2.7668	2.2154	1.6688	1.4336	1.2992	1.2656	1.3328	1.624	1.848	1.736	1.288	0.504	0	0	0	0	0	0	0	0	0	0	0
FANNIN	0	0	0	0	0	0	0	0	0	0	0	0	0	0	0.82813	2.0469	2.6094	2.5156	2.5293	2.8785	2.9139	2.6354	2.0429	1.5213	1.3122	1.1515	1.0393	0.97566	0.98537	0.97874	0.88605	0.70732	0.44253	0.23643	0.16711	0.12885	0.12165	0.14552	0.20045	0.27952	0.35312	0.41336	0.46024	0.49376
FAYETTE	0	0	0	0	0	0	0	0	0	0	0	0	0	0	0.39619	0.99364	1.2987	1.3114	1.5106	1.8768	1.9215	1.6447	1.0463	0.5408	0.3936	0.3232	0.3296	0.4128	0.53169	0.60737	0.64153	0.63416	0.58526	0.54054	0.52656	0.51091	0.49357	0.47456	0.45386	0.43476	0.41798	0.4006	0.38262	0.36404
FISHER	0	0	0	0	0	0	0	0	0	0	0	0	0	0	0.11441	0.27402	0.3298	0.28177	0.21481	0.20185	0.19445	0.1926	0.1963	0.232	0.264	0.248	0.184	0.072	0	0	0	0	0	0	0	0	0	0	0	0	0	0	0	0
FLOYD	0	0	0	0	0	0	0	0	0	0	0	0	0	0	0.11441	0.27402	0.3298	0.28177	0.21481	0.20185	0.19445	0.1926	0.1963	0.2	0.2	0.2	0.2	0.2	0.232	0.264	0.248	0.184	0.072	0	0	0	0	0	0	0	0	0	0	0
FOARD	0	0	0	0	0	0	0	0	0	0	0	0	0	0	0	0	0	0	0	0	0	0	0	0	0	0	0	0	0	0	0	0	0	0	0	0	0	0	0	0	0	0	0	0
FORT BEND	0	0	0	0	0	0	0	0	0	0	0	0	0.72819	0.81721	12.908	31.817	42.954	46.321	55.497	71.218	80.269	82.652	78.365	76.077	78.237	77.398	73.561	66.727	60.97	57.888	54.203	49.915	45.024	41.909	40.317	37.747	34.197	29.669	24.161	20.437	18.657	16.139	12.882	8.8863
FRANKLIN	0	0	0	0	0	0	0	0	0	0	0	0	0	0	0.099047	0.24841	0.32468	0.32786	0.32645	0.36681	0.40358	0.43677	0.46639	0.6192	0.7824	0.7728	0.5904	0.2352	0	0	0	0	0	0.074074	0.18519	0.24074	0.24074	0.18519	0.074074	0	0	0	0	0
FREESTONE	0	0	0	0	0	0	0	0	0	0	0	0	0	0	0.29714	0.74523	0.97405	0.98358	1.0178	1.1772	1.2683	1.2911	1.2456	1.1852	1.1705	1.1778	1.2074	1.2591	1.5551	1.8394	1.7618	1.3225	0.52123	0	0	0	0	0	0	0.17236	0.46473	0.67855	0.81382	0.87055
FRIO	0	0	0	0	0	0	0	0	0	0	0	0	0	0	0.36427	0.94045	1.2881	1.4072	1.7707	2.3526	2.6673	2.7147	2.4947	2.3932	2.4717	2.375	2.1034	1.6567	1.3188	1.1875	1.0282	0.84062	0.62492	0.50071	0.46909	0.41097	0.32635	0.21524	0.077635	0	0	0	0	0
GAINES	0	0	0	0	0	0	0	0	0	0	0	0	0	0	0.18902	0.48171	0.64634	0.68293	0.88813	1.186	1.242	1.0559	0.62797	0.28533	0.21067	0.168	0.15733	0.17867	0.20283	0.20566	0.20424	0.19859	0.18869	0.20069	0.22064	0.21542	0.18503	0.12948	0.048752	0	0	0	0	0
GALVESTON	0	0	0	0	0	0	0	0	0	0	0	0	0.29228	0.32831	7.2864	18.297	25.005	27.411	34.371	45.566	51.981	53.614	50.467	49.737	52.195	51.026	46.231	37.81	30.913	27.879	24.722	21.443	18.042	15.505	13.976	12.542	11.204	9.9608	8.8134	8.0051	7.3643	6.5617	5.5975	4.4715
GARZA	0	0	0	0	0	0	0	0	0	0	0	0	0	0	0	0	0	0	0.104	0.248	0.296	0.248	0.104	0	0	0	0	0	0.074829	0.18966	0.25224	0.26259	0.22069	0.20069	0.22064	0.21542	0.18503	0.12948	0.048752	0	0	0	0	0
GILLESPIE	0	0	0	0	0	0	0	0	0	0	0	0	0.13909	0.15415	0.57641	1.2155	1.5695	1.6386	1.9055	2.3573	2.5045	2.3472	1.8854	1.5219	1.4202	1.2593	1.0391	0.75953	0.53366	0.42731	0.36049	0.33317	0.34537	0.35073	0.32985	0.31942	0.31942	0.32985	0.35073	0.37252	0.38747	0.40121	0.41374	0.42505
GLASSCOCK	0	0	0	0	0	0	0	0	0	0	0	0	0	0	0	0	0	0	0	0	0	0	0	0.104	0.248	0.296	0.248	0.104	0	0	0	0	0	0	0	0	0	0	0	0	0	0	0	0
GOLIAD	0	0	0	0	0	0	0	0	0	0	0	0	0	0	0.25806	0.59677	0.66935	0.47581	0.24714	0.18589	0.16232	0.17643	0.22822	0.37867	0.51733	0.528	0.41067	0.16533	0	0	0	0	0	0.074074	0.18519	0.24074	0.24074	0.18519	0.074074	0	0	0	0	0
GONZALES	0	0	0	0	0	0	0	0	0	0	0	0	0	0	0.81518	2.0253	2.6051	2.5544	2.7821	3.3413	3.3503	2.809	1.7174	0.86767	0.66946	0.53562	0.46616	0.46108	0.4358	0.3756	0.3577	0.3821	0.44879	0.59886	0.74472	0.80153	0.76928	0.64798	0.43762	0.29776	0.27222	0.22334	0.15112	0.05556
GRAY	0	0	0	0	0	0	0	0	0	0	0	0	0	0	0.08288	0.22147	0.31929	0.37636	0.7171	1.1646	1.3061	1.1414	0.67072	0.31733	0.27467	0.216	0.14133	0.050667	0	0	0	0	0	0.11369	0.29456	0.40567	0.44702	0.41862	0.32045	0.24049	0.22324	0.203	0.17975	0.15351
GRAYSON	0	0	0	0	0	0	0	0	0	0	0	0	0	0	3.8301	9.5502	12.36	12.26	12.697	14.706	15.358	14.652	12.588	10.854	10.223	9.3962	8.3732	7.1539	6.2833	5.792	5.1503	4.3583	3.416	2.773	2.5076	2.2093	1.8782	1.5143	1.1176	0.89328	0.81666	0.67002	0.45336	0.16668
GREGG	0	0	0	0	0	0	0	0	0	0	0	0	0	0	1.828	4.5467	5.8593	5.7659	5.6974	6.3741	6.7254	6.7513	6.4518	6.3894	6.5465	6.3518	5.8053	4.9069	4.1397	3.7509	3.3811	3.0301	2.6981	2.561	2.5161	2.3367	2.0225	1.5736	0.99012	0.62622	0.54828	0.43517	0.28689	0.10345
GRIMES	0	0	0	0	0	0	0	0	0	0	0	0	0	0	0.89404	2.1567	2.6313	2.3179	1.8342	1.7503	1.7332	1.7829	1.8995	2.1912	2.4464	2.4508	2.2044	1.7072	1.4	1.35	1.15	0.8	0.3	0	0	0	0	0	0	0	0	0	0	0
GUADALUPE	0	0	0	0	0	0	0	0	0	0	0	0	0	0	3.301	8.2516	10.725	10.722	11.393	13.432	14.035	13.204	10.936	8.6642	7.6197	6.9876	6.7679	6.9606	7.6464	8.0594	7.7362	6.6768	4.8811	3.484	3.0143	2.6017	2.2461	1.9476	1.7062	1.5534	1.4215	1.2447	1.0233	0.75709
HALE	0	0	0	0	0	0	0	0	0	0	0	0	0	0	0.46171	1.1862	1.6122	1.7399	2.3109	3.1368	3.3813	3.0445	2.1265	1.3209	1.0735	0.91298	0.83953	0.8531	0.88573	0.8648	0.82193	0.75713	0.6704	0.59106	0.54071	0.5008	0.47134	0.45233	0.44376	0.43476	0.41798	0.4006	0.38262	0.36404
HALL	0	0	0	0	0	0	0	0	0	0	0	0	0	0	0.11441	0.27402	0.3298	0.28177	0.21481	0.20185	0.19445	0.1926	0.1963	0.2	0.2	0.2	0.2	0.2	0.232	0.264	0.248	0.184	0.072	0	0	0	0	0	0	0	0	0	0	0
HAMILTON	0	0	0	0	0	0	0	0	0	0	0	0	0	0	0.18902	0.48171	0.64634	0.68293	0.85003	1.1098	1.1848	1.075	0.78035	0.53105	0.45638	0.39086	0.33448	0.28724	0.27467	0.26933	0.232	0.16267	0.061333	0	0	0	0	0	0	0	0	0	0	0
HANSFORD	0	0	0	0	0	0	0	0	0	0	0	0	0	0	0	0	0	0	0.104	0.248	0.296	0.248	0.104	0	0	0	0	0	0	0	0	0	0	0	0	0	0	0	0	0.057455	0.15491	0.22618	0.27127	0.29018
HARDEMAN	0	0	0	0	0	0	0	0	0	0	0	0	0	0	0	0	0	0	0.528	1.296	1.632	1.536	1.008	0.592	0.544	0.448	0.304	0.112	0	0	0	0	0	0	0	0	0	0	0	0	0	0	0	0
HARDIN	0	0	0	0	0	0	0	0	0	0	0	0	0	0	0.7642	1.9403	2.5881	2.7074	3.1402	3.9313	4.2612	4.1299	3.5375	3.011	2.8371	2.6316	2.3945	2.1258	2.0097	1.9623	1.7575	1.3951	0.8753	0.48841	0.36841	0.29188	0.25884	0.26928	0.32319	0.37252	0.38747	0.40121	0.41374	0.42505
HARRIS	0	0	0	0	0	0	0	0	0	0	0	0	4.9796	5.5966	170.28	432.39	594.55	656.78	854.43	1158.8	1320.2	1338.6	1214	1117.2	1117.5	1078.6	1000.5	883.13	795.81	751.05	685.84	600.19	494.1	416.12	378.77	339.75	299.05	256.68	212.63	184.34	168.22	145.05	114.83	77.55
HARRISON	0	0	0	0	0	0	0	0	0	0	0	0	0	0	0.2732	0.70534	0.96607	1.0554	1.4595	2.0274	2.1977	1.9703	1.3451	0.768	0.576	0.492	0.516	0.648	1	1.3	1.3	1	0.4	0	0	0	0	0	0	0	0	0	0	0
HARTLEY	0	0	0	0	0	0	0	0	0	0	0	0	0	0	0	0	0	0	0	0	0	0	0	0	0	0	0	0	0	0	0	0	0	0	0	0	0	0	0	0	0	0	0	0
HASKELL	0	0	0	0	0	0	0	0	0	0	0	0	0	0	0	0	0	0	0.144	0.368	0.496	0.528	0.464	0.464	0.528	0.496	0.368	0.144	0	0	0	0	0	0	0	0	0	0	0	0	0	0	0	0
HAYS	0	0	0	0	0	0	0	0	0	0	0	0	0.14648	0.16464	4.982	12.796	17.907	20.315	31.64	46.938	52.118	47.18	32.125	19.356	16.084	13.506	11.622	10.432	9.4107	8.2985	7.4931	6.9947	6.803	6.7752	6.6261	6.3562	5.9657	5.4544	4.8224	4.3289	4.0184	3.6539	3.2356	2.7632
HEMPHILL	0	0	0	0	0	0	0	0	0	0	0	0	0	0	0	0	0	0	0.072	0.184	0.248	0.264	0.232	0.232	0.264	0.248	0.184	0.072	0	0	0	0	0	0	0	0	0	0	0	0	0	0	0	0
HENDERSON	0	0	0	0	0	0	0	0	0	0	0	0	0	0	1.1886	2.9809	3.8962	3.9343	4.2483	5.0633	5.3392	5.0759	4.2733	3.5169	3.2031	2.9446	2.7415	2.5938	2.501	2.3958	2.2453	2.0495	1.8084	1.6164	1.5035	1.3903	1.2769	1.1633	1.0495	0.96198	0.89297	0.81199	0.71901	0.61405
HIDALGO	0	0	0	0	0	0	0	0	0	0	0	0	0.44015	0.49492	23.021	57.929	77.704	82.346	97.075	122.96	135.33	134.16	119.47	106.93	104	98.731	91.134	81.206	74.843	71.529	65.107	55.578	42.943	33.218	28.895	25.199	22.129	19.687	17.871	16.621	15.316	13.706	11.789	9.5674
HILL	0	0	0	0	0	0	0	0	0	0	0	0	0.14201	0.15828	0.89706	1.9951	2.549	2.5588	2.7247	3.1906	3.3282	3.1376	2.6188	2.1703	2.0006	1.8154	1.6149	1.3989	1.2616	1.1804	1.0496	0.86919	0.63921	0.50071	0.46909	0.41097	0.32635	0.21524	0.077635	0	0	0	0	0
HOCKLEY	0	0	0	0	0	0	0	0	0	0	0	0	0	0	0.29714	0.74523	0.97405	0.98358	0.96129	1.0643	1.1836	1.3194	1.4714	1.9501	2.4768	2.6017	2.3249	1.6465	1.1219	0.9958	0.83485	0.63905	0.40839	0.2442	0.1842	0.14594	0.12942	0.13464	0.1616	0.18626	0.19374	0.20061	0.20687	0.21253
HOOD	0	0	0	0	0	0	0	0	0	0	0	0	0	0	0.97442	2.5407	3.5331	3.9517	5.682	8.1202	9.0793	8.559	6.5595	4.7028	4.0856	3.6342	3.3486	3.2288	3.2527	3.1962	2.9699	2.5737	2.0076	1.5678	1.3808	1.2137	1.0666	0.93927	0.83189	0.7595	0.69721	0.61746	0.52025	0.40558
HOPKINS	0	0	0	0	0	0	0	0	0	0	0	0	0	0	0.57528	1.4588	1.9418	2.0242	2.2981	2.8381	3.089	3.0509	2.7239	2.501	2.4851	2.3346	2.0495	1.6298	1.2922	1.1345	0.98837	0.85388	0.73102	0.62839	0.55116	0.49334	0.45492	0.4359	0.43629	0.43476	0.41798	0.4006	0.38262	0.36404
HOUSTON	0	0	0	0	0	0	0	0	0	0	0	0	0	0	0	0	0	0	0	0	0	0	0	0.072	0.184	0.248	0.264	0.232	0.232	0.264	0.248	0.184	0.072	0	0	0	0	0	0	0	0	0	0	0
HOWARD	0	0	0	0	0	0	0	0	0	0	0	0	0.1413	0.15728	0.89397	1.9078	2.2569	1.9413	1.5933	1.5922	1.4955	1.3034	1.0157	0.7152	0.5424	0.4848	0.5424	0.7152	1.2168	1.7056	1.7972	1.4916	0.7889	0.28599	0.24452	0.19836	0.1475	0.091944	0.031692	0	0	0	0	0
HUDSPETH	0	0	0	0	0	0	0	0	0	0	0	0	0	0	0	0	0	0	0	0	0	0	0	0	0	0	0	0	0	0	0	0	0	0	0	0	0	0	0	0	0	0	0	0
HUNT	0	0	0	0	0	0	0	0	0	0	0	0	0	0	1.0757	2.7928	3.8586	4.273	5.6992	7.8426	8.893	8.8504	7.7148	6.85	6.7608	6.3358	5.575	4.4784	3.6075	3.1931	2.7894	2.3963	2.0138	1.7229	1.5333	1.369	1.2301	1.1165	1.0282	0.96198	0.89297	0.81199	0.71901	0.61405
HUTCHINSON	0	0	0	0	0	0	0	0	0	0	0	0	0	0	0.17672	0.46121	0.64224	0.71983	1.1354	1.6819	1.8142	1.5323	0.83614	0.28533	0.19067	0.148	0.15733	0.21867	0.34054	0.44109	0.47082	0.42973	0.31782	0.20644	0.15871	0.13484	0.13484	0.15871	0.20644	0.27952	0.35312	0.41336	0.46024	0.49376
IRION	0	0	0	0	0	0	0	0	0	0	0	0	0	0	0.3125	0.6875	0.6875	0.3125	0	0	0	0	0	0	0	0	0	0	0	0	0	0	0	0.040981	0.11238	0.16794	0.20765	0.23151	0.23954	0.27952	0.35312	0.41336	0.46024	0.49376
JACK	0	0	0	0	0	0	0	0	0	0	0	0	0	0	0.15625	0.34375	0.34375	0.15625	0	0	0	0	0	0.312	0.744	0.888	0.744	0.312	0	0	0	0	0	0	0	0	0	0	0	0	0	0	0	0
JACKSON	0	0	0	0	0	0	0	0	0	0	0	0	0	0	0.45764	1.0961	1.3192	1.1271	0.90191	0.89274	0.84179	0.74905	0.61452	0.50667	0.45333	0.4	0.34667	0.29333	0.2455	0.21099	0.18824	0.17725	0.17802	0.17536	0.16493	0.15971	0.15971	0.16493	0.17536	0.18626	0.19374	0.20061	0.20687	0.21253
JASPER	0	0	0	0	0	0	0	0	0	0	0	0	0.14201	0.15828	0.79148	1.8191	2.5138	2.8756	4.2606	6.1867	7.0564	6.8697	5.6267	4.4832	4.1428	3.8012	3.4584	3.1143	2.93	2.8096	2.5446	2.135	1.5808	1.1983	1.0733	0.93255	0.77608	0.60387	0.41592	0.30669	0.27334	0.21999	0.14666	0.053328
JEFF DAVIS	0	0	0	0	0	0	0	0	0	0	0	0	0	0	0	0	0	0	0	0	0	0	0	0	0	0	0	0	0	0	0	0	0	0.14815	0.37037	0.48148	0.48148	0.37037	0.14815	0	0	0	0	0
JEFFERSON	0	0	0	0	0	0	0	0	0	0	0	0	0.29274	0.32896	9.2211	23.188	31.483	34.108	43.821	58.525	64.415	61.49	49.75	38.576	34.502	31.414	29.312	28.196	28.307	27.974	26.12	22.747	17.853	14.28	12.949	11.483	9.8803	8.1414	6.2663	5.1792	4.7383	3.9487	2.8104	1.3234
JIM HOGG	0	0	0	0	0	0	0	0	0	0	0	0	0	0	0.6654	1.5257	1.6801	1.1288	0.50742	0.35343	0.29972	0.34629	0.49314	0.912	1.344	1.488	1.344	0.912	0.55388	0.46775	0.39082	0.32306	0.26449	0.21422	0.17581	0.15194	0.14261	0.14783	0.16759	0.18626	0.19374	0.20061	0.20687	0.21253
JIM WELLS	0	0	0	0	0	0	0	0	0	0	0	0	0	0	1.5458	3.9097	5.1819	5.3626	6.0135	7.3603	7.9535	7.7932	6.8795	6.2575	6.1893	5.7605	4.9712	3.8214	2.9223	2.533	2.1719	1.8388	1.5339	1.2714	1.076	0.94572	0.88059	0.88059	0.94572	1	1	1	1	1
JOHNSON	0	0	0	0	0	0	0	0	0	0	0	0	0	0	3.0568	7.7614	10.352	10.83	12.332	15.268	16.702	16.634	15.064	13.712	13.41	12.854	12.044	10.98	10.369	10.064	9.2789	8.0153	6.2728	4.964	4.4206	3.8955	3.3888	2.9005	2.4305	2.1354	1.9487	1.6811	1.3323	0.90252
JONES	0	0	0	0	0	0	0	0	0	0	0	0	0	0	0.19809	0.49682	0.64936	0.65572	0.65291	0.73361	0.80716	0.87355	0.93277	1.1835	1.4551	1.4633	1.2082	0.68983	0.28373	0.19603	0.15417	0.15814	0.20794	0.32045	0.41862	0.44702	0.40567	0.29456	0.11369	0	0	0	0	0
KARNES	0	0	0	0	0	0	0	0	0	0	0	0	0	0	0.7798	1.883	2.3016	2.0356	1.733	1.7766	1.7101	1.5335	1.2468	1.0133	0.90667	0.8	0.69333	0.58667	0.49099	0.42198	0.37649	0.3545	0.35604	0.40137	0.44127	0.43084	0.37006	0.25895	0.097504	0	0	0	0	0
KAUFMAN	0	0	0	0	0	0	0	0	0	0	0	0	0.2886	0.32308	3.1562	7.3361	9.3399	9.1678	8.8866	9.7454	10.302	10.557	10.509	11.055	11.808	11.68	10.673	8.7845	7.0489	6.2014	5.577	5.1756	4.9972	5.1293	5.219	5.0027	4.4802	3.6517	2.5171	1.8066	1.6358	1.3325	0.8967	0.32835
KENDALL	0	0	0	0	0	0	0	0	0	0	0	0	0	0	0.82813	2.0469	2.6094	2.5156	2.3926	2.6053	2.709	2.7037	2.5894	2.4781	2.4411	2.402	2.3609	2.3179	2.4468	2.5788	2.4554	2.0766	1.4424	0.97655	0.85048	0.72599	0.6031	0.4818	0.36208	0.29776	0.27222	0.22334	0.15112	0.05556
KENEDY	0	0	0	0	0	0	0	0	0	0	0	0	0	0	0.15625	0.34375	0.34375	0.15625	0	0	0	0	0	0	0	0	0	0	0	0	0	0	0	0	0	0	0	0	0	0	0	0	0	0
KENT	0	0	0	0	0	0	0	0	0	0	0	0	0	0	0	0	0	0	0	0	0	0	0	0.104	0.248	0.296	0.248	0.104	0	0	0	0	0	0	0	0	0	0	0	0	0	0	0	0
KERR	0	0	0	0	0	0	0	0	0	0	0	0	0	0	2.0771	5.1286	6.5257	6.2686	6.1942	6.962	7.0649	6.5029	5.2759	4.1188	3.5886	3.2292	3.0406	3.0229	3.1292	3.1333	2.9687	2.6354	2.1333	1.7471	1.5866	1.4223	1.2543	1.0826	0.90715	0.79297	0.72412	0.62764	0.50352	0.35176
KIMBLE	0	0	0	0	0	0	0	0	0	0	0	0	0	0	0.11441	0.27402	0.3298	0.28177	0.21481	0.20185	0.19445	0.1926	0.1963	0.232	0.264	0.248	0.184	0.072	0	0	0	0	0	0	0	0	0	0	0	0	0	0	0	0
KING	0	0	0	0	0	0	0	0	0	0	0	0	0	0	0	0	0	0	0	0	0	0	0	0.104	0.248	0.296	0.248	0.104	0	0	0	0	0	0	0	0	0	0	0	0	0	0	0	0
KINNEY	0	0	0	0	0	0	0	0	0	0	0	0	0	0	0.46875	1.0313	1.0313	0.46875	0	0	0	0	0	0.104	0.248	0.296	0.248	0.104	0	0	0	0	0	0	0	0	0	0	0	0	0	0	0	0
KLEBERG	0	0	0	0	0	0	0	0	0	0	0	0	0	0	1.36	3.5167	4.8283	5.2949	7.2496	10.043	11.019	10.175	7.5131	5.2218	4.5527	3.9418	3.3891	2.8945	2.5842	2.3684	2.0763	1.7079	1.2632	0.88964	0.69224	0.576	0.54092	0.58699	0.71421	0.85088	0.93591	1.0105	1.0746	1.1282
KNOX	0	0	0	0	0	0	0	0	0	0	0	0	0	0	0	0	0	0	0.208	0.496	0.592	0.496	0.208	0	0	0	0	0	0.104	0.248	0.296	0.248	0.104	0	0	0	0	0	0	0	0	0	0	0
LAMAR	0	0	0	0	0	0	0	0	0	0	0	0	0.14037	0.15596	0.58427	1.3098	1.8628	2.2431	4.3609	7.1508	8.1704	7.4196	4.8983	2.706	2.1549	1.8019	1.647	1.6902	1.7528	1.6924	1.6159	1.5236	1.4153	1.4601	1.5599	1.4969	1.2709	0.88201	0.33021	0	0	0	0	0
LAMB	0	0	0	0	0	0	0	0	0	0	0	0	0	0	0.18214	0.47023	0.64405	0.70359	1.069	1.5436	1.6091	1.2655	0.51276	0	0	0	0	0	0	0	0	0	0	0	0	0	0	0	0	0.057455	0.15491	0.22618	0.27127	0.29018
LAMPASAS	0	0	0	0	0	0	0	0	0	0	0	0	0	0	0	0	0	0	0.1312	0.3424	0.4768	0.5344	0.5152	0.5232	0.5904	0.6288	0.6384	0.6192	0.65353	0.70707	0.6803	0.57323	0.38587	0.25839	0.23679	0.20388	0.15964	0.10409	0.037211	0	0	0	0	0
LA SALLE	0	0	0	0	0	0	0	0	0	0	0	0	0	0	0.34323	0.82206	0.98941	0.8453	0.63072	0.57813	0.56277	0.58464	0.64375	0.74514	0.82743	0.85486	0.82743	0.74514	0.75086	0.79886	0.72343	0.52457	0.20229	0	0	0	0	0	0	0	0	0	0	0
LAVACA	0	0	0	0	0	0	0	0	0	0	0	0	0	0	0.16576	0.44293	0.63859	0.75272	1.2773	2.0155	2.3769	2.3613	1.9689	1.6192	1.5419	1.4323	1.2904	1.1161	1.0676	1.0735	0.93964	0.66618	0.25309	0	0	0	0	0	0	0.057455	0.15491	0.22618	0.27127	0.29018
LEE	0	0	0	0	0	0	0	0	0	0	0	0	0	0	0.26759	0.69599	0.9642	1.0722	1.5789	2.2704	2.481	2.2105	1.4591	0.80677	0.62585	0.52246	0.49662	0.54831	0.65353	0.70707	0.6803	0.57323	0.38587	0.25839	0.23679	0.20388	0.15964	0.10409	0.037211	0	0	0	0	0
LEON	0	0	0	0	0	0	0	0	0	0	0	0	0	0	0.28764	0.7294	0.97088	1.0121	1.1833	1.4875	1.5958	1.5084	1.2251	1.0676	1.0735	0.93964	0.66618	0.25309	0	0	0	0	0	0	0	0	0	0	0	0	0	0	0	0
LIBERTY	0	0	0	0	0	0	0	0	0	0	0	0	0	0	2.3468	5.8279	7.4906	7.3347	7.3404	8.3002	8.6299	8.3298	7.3997	6.5402	6.1709	5.8008	5.4299	5.0581	5.075	5.1435	4.706	3.7625	2.313	1.2295	0.92339	0.72801	0.64336	0.66945	0.80627	0.9313	0.96869	1.003	1.0343	1.0626
LIMESTONE	0	0	0	0	0	0	0	0	0	0	0	0	0	0	0.85459	2.1743	2.9099	3.0612	3.467	4.2834	4.7499	4.8665	4.6332	4.8433	5.2865	5.0649	4.1784	2.627	1.4817	1.2079	0.96704	0.75913	0.58418	0.46625	0.39327	0.33515	0.29189	0.26349	0.24994	0.24049	0.22324	0.203	0.17975	0.15351
LIPSCOMB	0	0	0	0	0	0	0	0	0	0	0	0	0	0	0	0	0	0	0	0	0	0	0	0	0	0	0	0	0	0	0	0	0	0	0	0	0	0	0	0	0	0	0	0
LIVE OAK	0	0	0	0	0	0	0	0	0	0	0	0	0	0	0.08288	0.22147	0.31929	0.37636	0.56472	0.85988	1.0775	1.2176	1.2802	1.5816	1.9804	2.0896	1.9092	1.4392	1.1249	1.0806	0.91815	0.63754	0.23877	0	0	0	0	0	0	0	0	0	0	0
LLANO	0	0	0	0	0	0	0	0	0	0	0	0	0	0	0.18902	0.48171	0.64634	0.68293	0.78146	0.97268	1.082	1.1093	1.0546	1	1	1	1	1	1.1133	1.2265	1.1699	0.94336	0.5469	0.27688	0.24197	0.20018	0.15151	0.095952	0.033514	0	0	0	0	0
LOVING	0	0	0	0	0	0	0	0	0	0	0	0	0	0	0	0	0	0	0	0	0	0	0	0	0	0	0	0	0	0	0	0	0	0	0	0	0	0	0	0	0	0	0	0
LUBBOCK	0	0	0	0	0	0	0	0	0	0	0	0	0	0	6.5508	16.918	23.184	25.348	33.355	45.315	50.338	48.422	39.569	31.981	29.845	27.055	23.61	19.509	16.699	15.269	13.32	10.85	7.8613	5.6653	4.739	4.0078	3.4718	3.1309	2.9852	2.8859	2.6789	2.436	2.157	1.8422
LYNN	0	0	0	0	0	0	0	0	0	0	0	0	0	0	0	0	0	0	0.216	0.552	0.744	0.792	0.696	0.696	0.792	0.744	0.552	0.216	0	0	0	0	0	0.074074	0.18519	0.24074	0.24074	0.18519	0.074074	0	0	0	0	0
MCCULLOCH	0	0	0	0	0	0	0	0	0	0	0	0	0	0	0.96875	2.1979	2.3646	1.4688	0.54933	0.37867	0.304	0.32533	0.44267	0.672	0.864	0.928	0.864	0.672	0.49099	0.42198	0.37649	0.3545	0.35604	0.36691	0.36546	0.35502	0.3356	0.3072	0.26981	0.24049	0.22324	0.203	0.17975	0.15351
MCLENNAN	0	0	0	0	0	0	0	0	0	0	0	0	0.14664	0.16487	6.4088	16.424	22.757	25.41	35.697	50.422	56.674	54.452	43.755	34.414	31.77	28.663	25.093	21.06	17.981	16.135	14.245	12.31	10.33	9.0904	8.4758	7.6451	6.5981	5.335	3.8556	2.9881	2.7235	2.2295	1.506	0.55298
MCMULLEN	0	0	0	0	0	0	0	0	0	0	0	0	0	0	0.099047	0.24841	0.32468	0.32786	0.40325	0.52041	0.51878	0.39837	0.15919	0	0	0	0	0	0	0	0	0	0	0	0	0	0	0	0	0	0	0	0	0
MADISON	0	0	0	0	0	0	0	0	0	0	0	0	0	0	0.091068	0.23511	0.32202	0.3518	0.53449	0.77181	0.80457	0.63276	0.25638	0	0	0	0	0	0.104	0.248	0.296	0.248	0.104	0	0	0	0	0	0	0	0	0	0	0
MARION	0	0	0	0	0	0	0	0	0	0	0	0	0	0	0	0	0	0	0	0	0	0	0	0	0	0	0	0	0	0	0	0	0	0	0	0	0	0	0	0	0	0	0	0
MARTIN	0	0	0	0	0	0	0	0	0	0	0	0	0	0	0	0	0	0	0.072	0.184	0.248	0.264	0.232	0.2	0.2	0.2	0.2	0.2	0.232	0.264	0.248	0.184	0.072	0	0	0	0	0	0	0	0	0	0	0
MASON	0	0	0	0	0	0	0	0	0	0	0	0	0	0	0	0	0	0	0	0	0	0	0	0.1312	0.3424	0.4768	0.5344	0.5152	0.57673	0.69747	0.7091	0.61163	0.40507	0.25839	0.23679	0.20388	0.15964	0.10409	0.037211	0	0	0	0	0
MATAGORDA	0	0	0	0	0	0	0	0	0	0	0	0	0	0	1.8046	4.5077	5.8515	5.8362	6.0542	7.018	7.3909	7.1729	6.3641	5.8646	5.814	5.3817	4.5677	3.3721	2.3062	1.796	1.5429	1.5469	1.808	2.35	2.7819	2.8849	2.659	2.104	1.2202	0.6359	0.54949	0.43154	0.28205	0.10102
MAVERICK	0	0	0	0	0	0	0	0	0	0	0	0	0	0	1.2787	3.1312	3.9262	3.6638	3.1454	3.1547	3.282	3.5273	3.8906	4.7267	5.5594	5.796	5.4367	4.4813	3.8171	3.6684	3.2599	2.5914	1.6631	1.0688	0.95703	0.80847	0.62308	0.40085	0.1418	0	0	0	0	0
MEDINA	0	0	0	0	0	0	0	0	0	0	0	0	0	0	0.7069	1.8448	2.569	2.8793	4.1142	5.8725	6.6154	6.3429	5.0551	3.9589	3.6705	3.2911	2.8206	2.259	1.8061	1.5549	1.3518	1.1969	1.0902	1.0575	1.0339	0.9607	0.83801	0.6658	0.44407	0.30669	0.27334	0.21999	0.14666	0.053328
MENARD	0	0	0	0	0	0	0	0	0	0	0	0	0	0	0	0	0	0	0.2352	0.5904	0.7728	0.7824	0.6192	0.47253	0.44907	0.4128	0.36373	0.30187	0.27467	0.26933	0.232	0.16267	0.061333	0	0	0	0	0	0	0	0	0	0	0
MIDLAND	0	0	0	0	0	0	0	0	0	0	0	0	0.28642	0.31999	2.0117	4.7655	6.6269	7.5959	11.02	15.941	18.531	18.79	16.717	15.408	15.691	14.887	12.996	10.018	7.6772	6.7137	5.7751	4.8614	3.9726	3.3442	2.9752	2.6296	2.3076	2.0091	1.7342	1.5534	1.4215	1.2447	1.0233	0.75709
MILAM	0	0	0	0	0	0	0	0	0	0	0	0	0	0	0.36427	0.94045	1.2881	1.4072	1.9121	2.6355	2.8794	2.644	1.929	1.2178	0.94151	0.83261	0.89109	1.117	1.6669	2.151	2.2176	1.8665	1.0979	0.48704	0.34998	0.2696	0.24591	0.2789	0.36858	0.47329	0.5478	0.61115	0.66336	0.70441
MILLS	0	0	0	0	0	0	0	0	0	0	0	0	0	0	0	0	0	0	0	0	0	0	0	0	0	0	0	0	0	0	0	0	0	0.14815	0.37037	0.48148	0.48148	0.37037	0.14815	0	0	0	0	0
MITCHELL	0	0	0	0	0	0	0	0	0	0	0	0	0	0	0.091068	0.23511	0.32202	0.3518	0.48649	0.67581	0.73257	0.65676	0.44838	0.296	0.272	0.224	0.152	0.056	0	0	0	0	0	0.074074	0.18519	0.24074	0.24074	0.18519	0.074074	0	0	0	0	0
MONTAGUE	0	0	0	0	0	0	0	0	0	0	0	0	0	0	0	0	0	0	0.2352	0.5904	0.7728	0.7824	0.6192	0.4512	0.4064	0.3808	0.3744	0.3872	0.464	0.528	0.496	0.368	0.144	0	0	0	0	0	0	0	0	0	0	0
MONTGOMERY	0	0	0	0	0	0	0	0	0	0	0	0	0.29284	0.3291	10.55	25.902	33.676	33.872	35.24	40.867	43.547	43.28	40.066	37.94	37.869	36.298	33.23	28.663	24.893	22.85	20.704	18.453	16.1	14.341	13.233	12.104	10.953	9.7811	8.5878	7.7272	7.1136	6.35	5.4364	4.3727
MOORE	0	0	0	0	0	0	0	0	0	0	0	0	0	0	0.5843	1.4738	1.9448	1.9971	2.2664	2.7923	2.9591	2.7668	2.2154	1.7299	1.5558	1.3908	1.2351	1.0884	1.0226	0.98339	0.87209	0.6887	0.43322	0.23643	0.16711	0.12885	0.12165	0.14552	0.20045	0.27952	0.35312	0.41336	0.46024	0.49376
MORRIS	0	0	0	0	0	0	0	0	0	0	0	0	0	0	0.11441	0.27402	0.3298	0.28177	0.19561	0.16345	0.16565	0.2022	0.2731	0.5696	0.9152	1.0304	0.9152	0.5696	0.27963	0.21526	0.17544	0.16019	0.16949	0.16759	0.14783	0.14261	0.15194	0.17581	0.21422	0.27952	0.35312	0.41336	0.46024	0.49376
MOTLEY	0	0	0	0	0	0	0	0	0	0	0	0	0	0	0	0	0	0	0	0	0	0	0	0.104	0.248	0.296	0.248	0.104	0	0	0	0	0	0	0	0	0	0	0	0	0	0	0	0
NACOGDOCHES	0	0	0	0	0	0	0	0	0	0	0	0	0	0	0.37311	1.0385	1.5827	2.0057	6.2578	12.064	14.335	13.071	8.2729	4.2052	3.3757	2.773	2.3974	2.2487	2.2486	2.1572	1.9329	1.5757	1.0856	0.77517	0.71038	0.61163	0.47892	0.31226	0.11163	0	0	0	0	0
NAVARRO	0	0	0	0	0	0	0	0	0	0	0	0	0	0	1.474	3.6233	4.5747	4.328	3.981	4.2356	4.3451	4.3095	4.1287	4.3181	4.6082	4.3492	3.5409	2.1835	1.1452	0.86437	0.69175	0.62739	0.67126	0.71516	0.68987	0.669	0.65255	0.64052	0.63291	0.62442	0.61214	0.59994	0.58779	0.57571
NEWTON	0	0	0	0	0	0	0	0	0	0	0	0	0	0	0.19809	0.49682	0.64936	0.65572	0.69679	0.82138	0.87299	0.8516	0.75723	0.63086	0.55886	0.54343	0.58457	0.68229	1	1.3	1.3	1	0.4	0	0	0	0	0	0	0	0	0	0	0
NOLAN	0	0	0	0	0	0	0	0	0	0	0	0	0	0	0	0	0	0	0.56509	1.4102	1.8276	1.8175	1.3796	0.9823	0.90279	0.81164	0.70885	0.59442	0.51121	0.46242	0.40682	0.34439	0.27516	0.20644	0.15871	0.13484	0.13484	0.15871	0.20644	0.27952	0.35312	0.41336	0.46024	0.49376
NUECES	0	0	0	0	0	0	0	0	0	0	0	0	1.4481	1.6226	17.768	42.566	56.399	59.266	68.493	85.293	92.946	91.453	80.814	72.124	70.074	65.912	59.638	51.251	45.205	42.066	37.663	31.997	25.068	20.032	17.784	15.612	13.517	11.498	9.5556	8.358	7.6243	6.5453	5.121	3.3514
OCHILTREE	0	0	0	0	0	0	0	0	0	0	0	0	0	0	0.099047	0.24841	0.32468	0.32786	0.36059	0.43507	0.45478	0.41971	0.32985	0.27467	0.26933	0.232	0.16267	0.061333	0	0	0	0	0	0	0	0	0	0	0	0	0	0	0	0
OLDHAM	0	0	0	0	0	0	0	0	0	0	0	0	0	0	0	0	0	0	0	0	0	0	0	0	0	0	0	0	0.074829	0.18966	0.25224	0.26259	0.22069	0.20069	0.22064	0.21542	0.18503	0.12948	0.048752	0	0	0	0	0
ORANGE	0	0	0	0	0	0	0	0	0	0	0	0	0	0	1.9414	4.9024	6.4805	6.6757	7.57	9.3251	9.9401	9.415	7.7498	6.0401	5.2756	4.8555	4.78	5.0488	5.8857	6.4936	6.2508	5.1572	3.2128	1.8311	1.5747	1.3112	1.0408	0.76332	0.47886	0.31795	0.27474	0.21577	0.14102	0.050512
PALO PINTO	0	0	0	0	0	0	0	0	0	0	0	0	0	0	0.6656	1.6093	1.9719	1.7532	1.3926	1.325	1.3287	1.4037	1.5501	1.9875	2.3984	2.4047	2.0063	1.2031	0.57632	0.43265	0.34449	0.31184	0.3347	0.40137	0.44127	0.43084	0.37006	0.25895	0.097504	0	0	0	0	0
PANOLA	0	0	0	0	0	0	0	0	0	0	0	0	0	0	0.25806	0.59677	0.66935	0.47581	0.24714	0.18589	0.16232	0.17643	0.22822	0.37867	0.51733	0.528	0.41067	0.16533	0	0	0	0	0	0	0	0	0	0	0	0.057455	0.15491	0.22618	0.27127	0.29018
PARKER	0	0	0	0	0	0	0	0	0	0	0	0	0.14565	0.16346	2.6609	6.5121	8.6756	9.1514	10.756	13.56	14.782	14.422	12.479	10.818	10.339	9.6304	8.691	7.5212	6.5755	5.9997	5.4119	4.8122	4.2006	3.6662	3.2778	2.9809	2.7753	2.6612	2.6386	2.6086	2.5079	2.4036	2.2957	2.1842
PARMER	0	0	0	0	0	0	0	0	0	0	0	0	0	0	0.11441	0.27402	0.3298	0.28177	0.24681	0.26585	0.24245	0.1766	0.068298	0	0	0	0	0	0	0	0	0	0	0.14815	0.37037	0.48148	0.48148	0.37037	0.14815	0	0	0	0	0
PECOS	0	0	0	0	0	0	0	0	0	0	0	0	0	0	0.34323	0.82206	0.98941	0.8453	0.60603	0.52875	0.52574	0.59699	0.74249	1.1312	1.5344	1.6688	1.5344	1.1312	0.80713	0.72627	0.6227	0.49643	0.34747	0.25839	0.23679	0.20388	0.15964	0.10409	0.037211	0	0	0	0	0
POLK	0	0	0	0	0	0	0	0	0	0	0	0	0	0	0.62613	1.6269	2.2504	2.4966	3.5741	5.0755	5.5884	5.1129	3.649	2.448	2.151	1.827	1.476	1.098	0.80049	0.64097	0.54073	0.49976	0.51806	0.56288	0.57573	0.56007	0.51592	0.44327	0.34212	0.27433	0.2502	0.21303	0.16283	0.099599
POTTER	0	0	0	0	0	0	0	0	0	0	0	0	0	0	1.8038	4.673	6.4346	7.0886	9.7907	13.646	15.05	14.005	10.508	7.4399	6.5077	5.6877	4.98	4.3847	4.0261	3.7429	3.3299	2.7869	2.1141	1.5737	1.3052	1.116	1.006	0.97526	1.0238	1.0597	1.0302	1.0003	0.97013	0.93961
PRESIDIO	0	0	0	0	0	0	0	0	0	0	0	0	0	0	0	0	0	0	0.20229	0.52457	0.72343	0.79886	0.75086	0.80366	0.94446	0.94263	0.79817	0.51109	0.2691	0.1942	0.15965	0.16545	0.2116	0.28599	0.3428	0.37121	0.37121	0.3428	0.28599	0.24049	0.22324	0.203	0.17975	0.15351
RAINS	0	0	0	0	0	0	0	0	0	0	0	0	0.13724	0.15152	0.65026	1.2583	1.304	0.78747	0.28007	0.19001	0.14997	0.15997	0.21998	0.37867	0.51733	0.528	0.41067	0.16533	0	0	0	0	0	0.048752	0.12948	0.18503	0.21542	0.22064	0.20069	0.18626	0.19374	0.20061	0.20687	0.21253
RANDALL	0	0	0	0	0	0	0	0	0	0	0	0	0.14457	0.16192	1.5532	3.7511	5.099	5.5967	7.3464	9.938	11.065	10.727	8.9239	7.3432	6.8854	6.3138	5.6284	4.8292	4.1334	3.6767	3.31	3.0333	2.8465	2.8067	2.775	2.6251	2.3569	1.9705	1.4658	1.1509	1.053	0.87749	0.62454	0.29409
REAGAN	0	0	0	0	0	0	0	0	0	0	0	0	0	0	0	0	0	0	0.144	0.368	0.496	0.528	0.464	0.464	0.528	0.496	0.368	0.144	0	0	0	0	0	0	0	0	0	0	0	0	0	0	0	0
REAL	0	0	0	0	0	0	0	0	0	0	0	0	0	0	0.36981	0.86635	0.99827	0.76557	0.50305	0.45288	0.40136	0.34847	0.29424	0.24267	0.20533	0.184	0.17867	0.18933	0.1923	0.1846	0.18845	0.20385	0.2308	0.32045	0.41862	0.44702	0.40567	0.29456	0.11369	0	0	0	0	0
RED RIVER	0	0	0	0	0	0	0	0	0	0	0	0	0	0	0.080502	0.2175	0.3185	0.38349	0.8277	1.4106	1.5968	1.3862	0.77879	0.28076	0.1901	0.14971	0.15962	0.21981	0.30779	0.37559	0.42169	0.4461	0.44882	0.52983	0.64169	0.6607	0.58688	0.42021	0.1607	0	0	0	0	0
REEVES	0	0	0	0	0	0	0	0	0	0	0	0	0	0	0.086181	0.22697	0.32039	0.36646	0.60397	0.9195	1.0175	0.89802	0.56101	0.2768	0.2096	0.1712	0.1616	0.1808	0.20283	0.20566	0.20424	0.19859	0.18869	0.20069	0.22064	0.21542	0.18503	0.12948	0.048752	0	0	0	0	0
REFUGIO	0	0	0	0	0	0	0	0	0	0	0	0	0	0	0.32376	0.7896	0.98292	0.90371	0.91089	1.0539	0.99842	0.74455	0.29228	0	0	0	0	0	0	0	0	0	0	0.074074	0.18519	0.24074	0.24074	0.18519	0.074074	0	0	0	0	0
ROBERTS	0	0	0	0	0	0	0	0	0	0	0	0	0	0	0	0	0	0	0	0	0	0	0	0	0	0	0	0	0	0	0	0	0	0	0	0	0	0	0	0	0	0	0	0
ROBERTSON	0	0	0	0	0	0	0	0	0	0	0	0	0	0	0.18902	0.48171	0.64634	0.68293	0.78146	0.97268	1.082	1.1093	1.0546	1.0686	1.1371	1.1029	0.96571	0.72571	0.57371	0.54171	0.45486	0.31314	0.11657	0	0	0	0	0	0	0.057455	0.15491	0.22618	0.27127	0.29018
ROCKWALL	0	0	0	0	0	0	0	0	0	0	0	0	0	0	3.3679	8.1132	9.8726	8.6463	7.0915	7.0574	6.8117	6.3543	5.6851	4.9476	4.4391	4.1653	4.1262	4.3218	4.8191	5.1609	5.0514	4.4904	3.4782	2.5856	2.1928	1.919	1.764	1.7279	1.8107	1.8732	1.8364	1.7998	1.7634	1.7271
RUNNELS	0	0	0	0	0	0	0	0	0	0	0	0	0	0	0.28764	0.7294	0.97088	1.0121	1.2118	1.5445	1.6386	1.4941	1.1111	0.8496	0.8112	0.6864	0.4752	0.1776	0	0	0	0	0	0	0	0	0	0	0	0	0	0	0	0
RUSK	0	0	0	0	0	0	0	0	0	0	0	0	0	0	0.074477	0.20746	0.31649	0.40157	1.0711	2.0589	2.6233	2.7644	2.4822	2.4011	2.6023	2.5017	2.0994	1.3954	0.91543	0.81943	0.66171	0.44229	0.16114	0	0	0	0	0	0	0.057455	0.15491	0.22618	0.27127	0.29018
SABINE	0	0	0	0	0	0	0	0	0	0	0	0	0	0	0.40824	0.9304	1.0111	0.65027	0.25933	0.17142	0.14175	0.17033	0.25717	0.6208	1.0176	1.1072	0.8896	0.3648	0	0	0	0	0	0.037211	0.10409	0.15964	0.20388	0.23679	0.25839	0.35435	0.5102	0.63303	0.72282	0.77959
SAN AUGUSTINE	0	0	0	0	0	0	0	0	0	0	0	0	0	0	0	0	0	0	0.3648	0.8896	1.1072	1.0176	0.6208	0.3088	0.2736	0.2192	0.1456	0.0528	0	0	0	0	0	0	0	0	0	0	0	0	0	0	0	0
SAN JACINTO	0	0	0	0	0	0	0	0	0	0	0	0	0	0	0.17236	0.45394	0.64079	0.73292	1.1707	1.7645	1.9792	1.8146	1.271	0.79375	0.66022	0.56335	0.50313	0.47956	0.44433	0.39266	0.37049	0.37784	0.41469	0.46831	0.50634	0.52535	0.52535	0.50634	0.46831	0.43476	0.41798	0.4006	0.38262	0.36404
SAN PATRICIO	0	0	0	0	0	0	0	0	0	0	0	0	0	0	1.9706	4.951	6.4902	6.5882	6.9776	8.2069	8.8182	8.8112	8.1861	8.04	8.3189	7.8989	6.78	4.9623	3.6242	3.1838	2.6718	2.0879	1.4323	0.91435	0.65964	0.52166	0.50041	0.59587	0.80807	1.1181	1.4125	1.6534	1.841	1.975
SAN SABA	0	0	0	0	0	0	0	0	0	0	0	0	0	0	0.25806	0.59677	0.66935	0.47581	0.25781	0.20723	0.17832	0.1711	0.18555	0.232	0.264	0.248	0.184	0.072	0	0	0	0	0	0.074074	0.18519	0.24074	0.24074	0.18519	0.074074	0	0	0	0	0
SCHLEICHER	0	0	0	0	0	0	0	0	0	0	0	0	0	0	0	0	0	0	0	0	0	0	0	0	0	0	0	0	0	0	0	0	0	0.074074	0.18519	0.24074	0.24074	0.18519	0.074074	0	0	0	0	0
SCURRY	0	0	0	0	0	0	0	0	0	0	0	0	0	0	0.4375	1.0625	1.3125	1.1875	1.0686	1.1371	1.1029	0.96571	0.72571	0.50971	0.41371	0.35886	0.34514	0.37257	0.464	0.528	0.496	0.368	0.144	0	0	0	0	0	0	0	0	0	0	0
SHACKELFORD	0	0	0	0	0	0	0	0	0	0	0	0	0	0	0	0	0	0	0	0	0	0	0	0.072	0.184	0.248	0.264	0.232	0.232	0.264	0.248	0.184	0.072	0	0	0	0	0	0	0	0	0	0	0
SHELBY	0	0	0	0	0	0	0	0	0	0	0	0	0	0	0	0	0	0	0.37778	0.95556	1.2667	1.3111	1.0889	0.93369	0.96071	0.89387	0.73316	0.47858	0.27963	0.21526	0.17544	0.16019	0.16949	0.20069	0.22064	0.21542	0.18503	0.12948	0.048752	0	0	0	0	0
SHERMAN	0	0	0	0	0	0	0	0	0	0	0	0	0	0	0	0	0	0	0.30629	0.77257	1.0194	1.0469	0.85486	0.75086	0.79886	0.72343	0.52457	0.20229	0	0	0	0	0	0.14815	0.37037	0.48148	0.48148	0.37037	0.14815	0	0	0	0	0
SMITH	0	0	0	0	0	0	0	0	0	0	0	0	0	0	3.2788	8.6314	12.176	13.914	20.58	30.185	34.995	35.01	30.23	25.943	25.037	23.665	21.828	19.526	18.466	18.068	16.335	13.267	8.8643	5.5559	4.4436	3.6488	3.1714	3.0114	3.1689	3.2868	3.1495	3.0061	2.8566	2.701
SOMERVELL	0	0	0	0	0	0	0	0	0	0	0	0	0	0	0.28764	0.7294	0.97088	1.0121	1.1595	1.4399	1.5602	1.5202	1.3201	1.1752	1.1505	1.0629	0.91238	0.69905	0.57371	0.54171	0.45486	0.31314	0.11657	0	0	0	0	0	0	0.057455	0.15491	0.22618	0.27127	0.29018
STARR	0	0	0	0	0	0	0	0	0	0	0	0	0	0	0.38412	1.0569	1.5864	1.9726	4.7724	8.6832	10.497	10.214	7.8337	5.7826	5.3516	4.7603	4.0087	3.0969	2.4077	2.0703	1.7665	1.4962	1.2593	1.1264	1.0532	0.94693	0.8077	0.63549	0.43029	0.30669	0.27334	0.21999	0.14666	0.053328
STEPHENS	0	0	0	0	0	0	0	0	0	0	0	0	0	0	0	0	0	0	0.072	0.184	0.248	0.264	0.232	0.18933	0.17867	0.184	0.20533	0.24267	0.34054	0.44109	0.47082	0.42973	0.31782	0.21422	0.17581	0.15194	0.14261	0.14783	0.16759	0.18626	0.19374	0.20061	0.20687	0.21253
STERLING	0	0	0	0	0	0	0	0	0	0	0	0	0	0	0	0	0	0	0	0	0	0	0	0	0	0	0	0	0	0	0	0	0	0	0	0	0	0	0	0	0	0	0	0
STONEWALL	0	0	0	0	0	0	0	0	0	0	0	0	0	0	0	0	0	0	0	0	0	0	0	0	0	0	0	0	0	0	0	0	0	0	0	0	0	0	0	0	0	0	0	0
SUTTON	0	0	0	0	0	0	0	0	0	0	0	0	0	0	0	0	0	0	0.056	0.152	0.224	0.272	0.296	0.456	0.672	0.744	0.672	0.456	0.296	0.272	0.224	0.152	0.056	0	0	0	0	0	0	0	0	0	0	0
SWISHER	0	0	0	0	0	0	0	0	0	0	0	0	0	0	0.099047	0.24841	0.32468	0.32786	0.33925	0.39241	0.42278	0.43037	0.41519	0.464	0.528	0.496	0.368	0.144	0	0	0	0	0	0	0	0	0	0	0	0	0	0	0	0
TARRANT	0	0	0	0	0	0	0	0	0	0	0	0	1.4665	1.6488	68.45	172.01	230.78	244.77	287.22	362.87	400.87	401.19	363.85	334.46	331.12	317.29	292.97	258.15	231.57	217.13	198.04	174.31	145.95	125.01	114.28	103.1	91.456	79.356	66.796	58.476	53.434	46.497	37.662	26.931
TAYLOR	0	0	0	0	0	0	0	0	0	0	0	0	0	0	1.4665	3.9441	5.7388	6.8505	12.777	20.94	24.552	23.611	18.119	12.861	11.214	10.084	9.4697	9.3723	9.7702	9.8654	9.2803	8.0149	6.0692	4.6872	4.2635	3.7514	3.1509	2.4621	1.6849	1.2267	1.0933	0.87997	0.58663	0.21331
TERRELL	0	0	0	0	0	0	0	0	0	0	0	0	0	0	0	0	0	0	0.208	0.496	0.592	0.496	0.208	0	0	0	0	0	0	0	0	0	0	0	0	0	0	0	0	0	0	0	0	0
TERRY	0	0	0	0	0	0	0	0	0	0	0	0	0	0	0	0	0	0	0.30629	0.77257	1.0194	1.0469	0.85486	0.75086	0.79886	0.72343	0.52457	0.20229	0	0	0	0	0	0.074074	0.18519	0.24074	0.24074	0.18519	0.074074	0	0	0	0	0
THROCKMORTON	0	0	0	0	0	0	0	0	0	0	0	0	0	0	0	0	0	0	0.208	0.496	0.592	0.496	0.208	0	0	0	0	0	0	0	0	0	0	0	0	0	0	0	0	0	0	0	0	0
TITUS	0	0	0	0	0	0	0	0	0	0	0	0	0	0	0.36427	0.94045	1.2881	1.4072	1.8308	2.4728	2.7575	2.6846	2.2543	1.7897	1.5955	1.5006	1.5051	1.609	1.8359	1.9989	1.9809	1.782	1.4023	1.0961	0.98651	0.88027	0.7774	0.67791	0.58178	0.51782	0.47382	0.41491	0.34109	0.25236
TOM GREEN	0	0	0	0	0	0	0	0	0	0	0	0	0	0	2.7528	7.0046	9.3759	9.8667	11.716	14.89	16.132	15.442	12.821	10.536	9.7935	8.9253	7.9318	6.813	6.0999	5.7057	5.0558	4.15	2.9886	2.136	1.8024	1.5282	1.3134	1.158	1.0621	1.0006	0.92053	0.82022	0.69968	0.55893
TRAVIS	0	0	0	0	0	0	0	0	0	0	0	0	1.0252	1.1522	34.159	87.214	121.03	135.6	185.36	259.28	297.4	299.72	266.25	238.2	234.83	224.53	207.3	183.13	167.35	159.76	144.99	123.03	93.877	71.435	61.594	53.403	46.863	41.973	38.733	36.471	33.707	30.371	26.465	21.987
TRINITY	0	0	0	0	0	0	0	0	0	0	0	0	0	0	0.11441	0.27402	0.3298	0.28177	0.21481	0.20185	0.19445	0.1926	0.1963	0.232	0.264	0.248	0.184	0.072	0	0	0	0	0	0	0	0	0	0	0	0	0	0	0	0
TYLER	0	0	0	0	0	0	0	0	0	0	0	0	0	0	0.19809	0.49682	0.64936	0.65572	0.62365	0.6751	0.76327	0.88817	1.0498	1.5079	2.0444	2.2904	2.2461	1.9113	1.6625	1.6285	1.4973	1.2687	0.94292	0.6654	0.53379	0.45127	0.41783	0.43348	0.49823	0.55878	0.58121	0.60182	0.62061	0.63758
UPSHUR	0	0	0	0	0	0	0	0	0	0	0	0	0	0	0.18902	0.48171	0.64634	0.68293	0.78146	0.97268	1.082	1.1093	1.0546	1.0686	1.1371	1.1029	0.96571	0.72571	0.53559	0.46547	0.39767	0.3322	0.26906	0.21422	0.17581	0.15194	0.14261	0.14783	0.16759	0.18626	0.19374	0.20061	0.20687	0.21253
UPTON	0	0	0	0	0	0	0	0	0	0	0	0	0	0	0	0	0	0	0	0	0	0	0	0.104	0.248	0.296	0.248	0.104	0	0	0	0	0	0	0	0	0	0	0	0	0	0	0	0
UVALDE	0	0	0	0	0	0	0	0	0	0	0	0	0.13909	0.15415	0.50545	1.0972	1.5459	1.8514	3.3633	5.3787	6.1971	5.8184	4.2425	2.8796	2.5324	2.1927	1.8602	1.5351	1.4	1.35	1.15	0.8	0.3	0	0	0	0	0	0	0.11491	0.30982	0.45236	0.54255	0.58036
VAL VERDE	0	0	0	0	0	0	0	0	0	0	0	0	0	0	0.4144	1.1073	1.5965	1.8818	3.1613	4.9747	5.8941	5.9194	5.0506	4.2238	4.0257	3.8138	3.5881	3.3486	3.1826	3.0561	2.8648	2.6087	2.2878	2.0822	1.9955	1.8491	1.6432	1.3776	1.0524	0.85034	0.77675	0.65158	0.47483	0.24651
VAN ZANDT	0	0	0	0	0	0	0	0	0	0	0	0	0	0	0.73479	1.8913	2.5783	2.7956	3.619	4.8607	5.3512	5.0905	4.0786	3.0789	2.6911	2.4516	2.3606	2.4179	2.6756	2.8359	2.6982	2.2622	1.5281	0.96464	0.79555	0.66388	0.56964	0.51284	0.49345	0.48099	0.44649	0.40599	0.35951	0.30703
VICTORIA	0	0	0	0	0	0	0	0	0	0	0	0	0.28678	0.32049	2.3907	5.48	7.0446	7.0847	7.1562	8.0765	8.6984	9.0219	9.047	10.197	11.561	11.263	9.3016	5.677	3.0652	2.5579	2.0253	1.4674	0.88415	0.49371	0.35184	0.26826	0.24297	0.27597	0.36725	0.47329	0.5478	0.61115	0.66336	0.70441
WALKER	0	0	0	0	0	0	0	0	0	0	0	0	0	0	2.6759	6.9599	9.642	10.722	15.405	21.936	24.234	22.297	16.127	10.819	9.3209	8.0113	6.8904	5.9581	5.512	5.1981	4.5422	3.544	2.2037	1.2597	0.98981	0.79442	0.67354	0.62718	0.65534	0.67729	0.64148	0.60283	0.56136	0.51704
WALLER	0	0	0	0	0	0	0	0	0	0	0	0	0	0	1.1463	2.9939	4.1738	4.6861	6.9766	10.13	11.241	10.312	7.3409	4.68	3.87	3.33	3.06	3.06	3.2631	3.3061	3.0746	2.5685	1.7877	1.1808	0.9677	0.81021	0.70828	0.66192	0.67112	0.67729	0.64148	0.60283	0.56136	0.51704
WARD	0	0	0	0	0	0	0	0	0	0	0	0	0	0	0.11441	0.27402	0.3298	0.28177	0.19195	0.15614	0.16016	0.20402	0.28773	0.78857	1.4057	1.6114	1.4057	0.78857	0.28373	0.19603	0.15417	0.15814	0.20794	0.32045	0.41862	0.44702	0.40567	0.29456	0.11369	0	0	0	0	0
WASHINGTON	0	0	0	0	0	0	0	0	0	0	0	0	0	0	0.070583	0.20097	0.31519	0.41325	1.9877	4.2671	5.3733	5.3062	4.0658	2.8738	2.5621	2.3252	2.1631	2.0758	2.0947	2.0808	1.9335	1.6527	1.2384	0.89393	0.73993	0.63324	0.57389	0.56186	0.59715	0.62442	0.61214	0.59994	0.58779	0.57571
WEBB	0	0	0	0	0	0	0	0	0	0	0	0	0	0	5.161	12.935	16.887	17.017	17.773	20.697	22.111	22.013	20.405	19.118	18.878	18.219	17.141	15.644	14.657	14.127	13.099	11.572	9.5464	7.9967	7.2583	6.5247	5.7959	5.0718	4.3526	3.8668	3.5402	3.1068	2.5666	1.9197
WHARTON	0	0	0	0	0	0	0	0	0	0	0	0	0.1413	0.15728	0.7047	1.5923	2.1938	2.5091	3.534	5.0223	5.8553	6.033	5.5553	5.3739	5.6301	5.4431	4.8131	3.7399	2.8319	2.4371	2.1212	1.884	1.7257	1.6702	1.6217	1.5086	1.3307	1.0881	0.78075	0.59552	0.54444	0.44668	0.30224	0.11112
WHEELER	0	0	0	0	0	0	0	0	0	0	0	0	0	0	0.30888	0.7648	0.97796	0.94836	0.97426	1.1254	1.1382	1.0129	0.74929	0.57371	0.54171	0.45486	0.31314	0.11657	0	0	0	0	0	0.22222	0.55556	0.72222	0.72222	0.55556	0.22222	0	0	0	0	0
WICHITA	0	0	0	0	0	0	0	0	0	0	0	0	0	0	1.9633	5.1888	7.3628	8.4852	13.809	21.063	23.858	22.195	16.074	10.781	9.3695	8.0789	6.9094	5.8609	4.9537	4.255	3.7781	3.5231	3.49	3.7336	3.9063	3.7794	3.3529	2.6268	1.6011	0.9446	0.82308	0.65077	0.4277	0.15385
WILBARGER	0	0	0	0	0	0	0	0	0	0	0	0	0	0	0.30888	0.7648	0.97796	0.94836	0.89114	0.95912	1.0136	1.0544	1.0818	1.2262	1.3833	1.3702	1.1869	0.83345	0.592	0.544	0.448	0.304	0.112	0	0	0	0	0	0	0	0	0	0	0
WILLACY	0	0	0	0	0	0	0	0	0	0	0	0	0	0	0.078706	0.21451	0.3179	0.38888	0.72915	1.242	1.5774	1.7354	1.7159	1.8097	2.0429	2.138	2.0952	1.9142	1.8173	1.8212	1.7126	1.4914	1.1575	0.9161	0.83355	0.73808	0.6297	0.50839	0.37417	0.29776	0.27222	0.22334	0.15112	0.05556
WILLIAMSON	0	0	0	0	0	0	0	0	0	0	0	0	0.14689	0.16522	12.13	29.959	38.664	38.246	37.688	42.02	44.776	45.956	45.559	47.11	49.738	49.483	46.345	40.324	34.817	31.971	29.462	27.291	25.459	24.473	23.745	22.471	20.651	18.285	15.373	13.293	12.184	10.738	8.9534	6.8312
WILSON	0	0	0	0	0	0	0	0	0	0	0	0	0	0	0.61161	1.6027	2.2455	2.5402	3.6919	5.338	6.0921	5.9541	4.924	4.0821	3.9103	3.5692	3.0589	2.3795	1.7352	1.3704	1.2028	1.2324	1.4592	1.9358	2.3411	2.4617	2.2975	1.8487	1.1151	0.62622	0.54828	0.43517	0.28689	0.10345
WINKLER	0	0	0	0	0	0	0	0	0	0	0	0	0	0	0.099047	0.24841	0.32468	0.32786	0.32645	0.36681	0.40358	0.43677	0.46639	0.5712	0.6864	0.7008	0.6144	0.4272	0.296	0.272	0.224	0.152	0.056	0	0	0	0	0	0	0	0	0	0	0
WISE	0	0	0	0	0	0	0	0	0	0	0	0	0	0	1.2248	3.1246	4.1999	4.4506	5.3634	6.8854	7.5037	7.2183	6.0291	5.0073	4.6947	4.291	3.7963	3.2107	2.7244	2.4237	2.1615	1.9378	1.7526	1.5962	1.459	1.3459	1.2567	1.1916	1.1505	1.1125	1.0595	1.0033	0.94374	0.88096
WOOD	0	0	0	0	0	0	0	0	0	0	0	0	0	0	0.26275	0.68792	0.96258	1.0867	1.5303	2.1823	2.5171	2.5348	2.2354	1.9512	1.8864	1.8108	1.7244	1.6272	1.6164	1.6228	1.5146	1.2918	0.95445	0.6654	0.53379	0.45127	0.41783	0.43348	0.49823	0.55878	0.58121	0.60182	0.62061	0.63758
YOAKUM	0	0	0	0	0	0	0	0	0	0	0	0	0	0	0.19809	0.49682	0.64936	0.65572	0.75531	0.93841	0.96076	0.82235	0.52317	0.26613	0.18827	0.1552	0.16693	0.22347	0.34054	0.44109	0.47082	0.42973	0.31782	0.21422	0.17581	0.15194	0.14261	0.14783	0.16759	0.18626	0.19374	0.20061	0.20687	0.21253
YOUNG	0	0	0	0	0	0	0	0	0	0	0	0	0	0	0.42114	1.0352	1.307	1.2366	1.265	1.4653	1.4328	1.1675	0.66947	0.27543	0.17943	0.14171	0.16229	0.24114	0.43483	0.62966	0.71224	0.68259	0.54068	0.41391	0.37862	0.34562	0.31492	0.28652	0.26041	0.24049	0.22324	0.203	0.17975	0.15351
ZAPATA	0	0	0	0	0	0	0	0	0	0	0	0	0	0	0.76118	1.852	2.2954	2.0915	1.894	2.0194	1.9725	1.753	1.3611	1.0737	0.97822	0.84135	0.66314	0.44357	0.27963	0.21526	0.17544	0.16019	0.16949	0.17536	0.16493	0.15971	0.15971	0.16493	0.17536	0.18626	0.19374	0.20061	0.20687	0.21253
ZAVALA	0	0	0	0	0	0	0	0	0	0	0	0	0	0	0.64752	1.5792	1.9658	1.8074	1.7649	1.9939	1.9115	1.5176	0.81211	0.28036	0.17404	0.13387	0.15982	0.25191	0.57577	0.92754	1.0397	0.91212	0.54493	0.2442	0.1842	0.14594	0.12942	0.13464	0.1616	0.18626	0.19374	0.20061	0.20687	0.21253
