# Supplementary material for: Estimation of single-year-of-age counts of live births, fetal losses, abortions, and pregnant women for counties of Texas
Source: BMC Res Notes. 2017 May 8;10:178. doi: 10.1186/s13104-017-2496-x (PMC5422890; doi:10.1186/s13104-017-2496-x)
Supplement: Supplementary file 12 — Additional file 12. This file contains our estimated single-year-of-age fractional pregnancy outcomes for the entire state of of Texas for the year 2010. [file 13104_2017_2496_MOESM12_ESM.csv]

age\outcome	15	16	17	18	19	20	21	22	23	24	25	26	27	28	29	30	31	32	33	34	35	36	37	38	39	40	41	42	43	44
live births	0.31424	0.29482	0.33878	0.35084	0.3325	0.31684	0.31251	0.31612	0.3291	0.34523	0.35363	0.35958	0.36444	0.36871	0.37156	0.3724	0.3738	0.37589	0.37988	0.38234	0.38175	0.38171	0.38166	0.38164	0.38196	0.38159	0.38045	0.38019	0.38111	0.38343
fetal loss	0.045273	0.02839	0.26297	0.30154	0.18439	0.12452	0.10925	0.12664	0.17659	0.25793	0.31291	0.34491	0.36317	0.37291	0.38116	0.39122	0.40499	0.42125	0.44268	0.46009	0.46765	0.47854	0.48788	0.4993	0.51066	0.51925	0.5244	0.53207	0.54151	0.55507
abortions	0.64049	0.67679	0.39825	0.34763	0.48311	0.55863	0.57823	0.55725	0.49431	0.39684	0.33346	0.29551	0.2724	0.25838	0.24728	0.23639	0.22122	0.20286	0.17744	0.15757	0.1506	0.13975	0.13046	0.11906	0.10738	0.09917	0.095148	0.087737	0.077374	0.061494
